# Supplementary material for: Genome-wide identification of the Jatropha curcas MYB family and functional analysis of the abiotic stress responsive gene JcMYB2
Source: BMC Genomics. 2016 Mar 22;17:251. doi: 10.1186/s12864-016-2576-7 (PMC4804483; doi:10.1186/s12864-016-2576-7)
Supplement: Additional file 2: — The alignment file of MYB binding domain of Arabidopsis and Jatropha curcas. Alignment analyses were conducted in MEGA5.2. (FAS 95 kb) [file 12864_2016_2576_MOESM2_ESM.fas]

>AT1G73410-AtMYB54
--RGHWRPAEDEKLKDLVEQY-GP-H------NWNAIAL---------------------------------------KLPG------------------SGK----------------------------------SCRLRWFNQ------RN-PFTEEEEERLLA--------------------------AHRIHGN--------------R------------------WSIIARL----------------------------------FP---------------------G-TDNAVKNHWHV---------------------------------------------------------------
>AT1G22640-AtMYB3
--KGAWTKEEDQLLVDYIRKH-GE-G------CWRSLPR----------------------------------------AAG---------------LQ-CGK----------------------------------SCRLRWMNYL-----RG-NFTEEEDELIIK--------------------------LHSLLGN--------------K------------------WSLIAGR----------------------------------LP---------------------G-TDNEIKNYWNTH--------------------------------------------------------------
>AT5G14750-AtMYB66
--KGLWTVEEDKILMDYVKAH-GK-G------HWNRIAK----------------------------------------KTG---------------LK-CGK----------------------------------SCRLRWMNYL-----RG-NFTEQEEDLIIR--------------------------LHKLLGN--------------R------------------WSLIAKR----------------------------------VP---------------------G-TDNQVKNYWNTHL-------------------------------------------------------------
>AT5G67300-AtMYB44
--KGPWSPEEDEQLRRLVVKY-GP-R------NWTVISK---------------------------------------SIPG------------------SGK----------------------------------SCRLRWCNQ---------PFSAEEDETIAR--------------------------AHAQFGN--------------K------------------WATIARL----------------------------------LN---------------------G-TDNAVKNHWNST--------------------------------------------------------------
>AT4G37260-AtMYB73
--KGPWSPEEDDLLQRLVQKH-GP-R------NWSLISK---------------------------------------SIPG------------------SGK----------------------------------SCRLRWCNQ---------AFSQEEDETIIR--------------------------AHARFGN--------------K------------------WATISRL----------------------------------LN---------------------G-TDNAIKNHWNST--------------------------------------------------------------
>AT3G50060-AtMYB77
--KGPWSQEEDEQLRRMVEKY-GP-R------NWSAISK---------------------------------------SIPG------------------SGK----------------------------------SCRLRWCNQ---------PFSPEEDETIVT--------------------------ARAQFGN--------------K------------------WATIARL----------------------------------LN---------------------G-TDNAVKNHWNST--------------------------------------------------------------
>AT5G40330-AtMYB23
--KGLWTVEEDKILMDYVRTH-GQ-G------HWNRIAK----------------------------------------KTG---------------LK-CGK----------------------------------SCRLRWMNYL-----RG-NFTDQEEDLIIR--------------------------LHKLLGN--------------R------------------WSLIAKR----------------------------------VP---------------------G-TDNQVKNYWNTHL-------------------------------------------------------------
>AT4G38620-AtMYB4
--KGAWTKEEDERLVAYIKAH-GE-G------CWRSLPK----------------------------------------AAG---------------LL-CGK----------------------------------SCRLRWINYL-----RG-NFTEEEDELIIK--------------------------LHSLLGN--------------K------------------WSLIAGR----------------------------------LP---------------------G-TDNEIKNYWNTH--------------------------------------------------------------
>AT3G02940-AtMYB107
--KGPWTPEEDQKLINHIRKH-GH-G------SWRALPK----------------------------------------QAG---------------LN-CGK----------------------------------SCRLRWTNYL-----RG-NFTAEEEQTIIN--------------------------LHSLLGN--------------K------------------WSSIAGH----------------------------------LP---------------------G-TDNEIKNYWNTH--------------------------------------------------------------
>AT5G10280-AtMYB92
--KGPWTPDEDEKLVNYVQKH-GH-S------SWRALPK----------------------------------------LAG---------------LN-CGK----------------------------------SCRLRWTNYL-----RG-RFSPDEEQTILN--------------------------LHSVLGN--------------K------------------WSTIANQ----------------------------------LP---------------------G-TDNEIKNFWNTHL-------------------------------------------------------------
>AT4G09460-AtMYB6
--KGAWTKEEDQRLVDYIRNH-GE-G------CWRSLPK----------------------------------------SAG---------------LL-CGK----------------------------------SCRLRWINYL-----RG-NFTDDEDQIIIK--------------------------LHSLLGN--------------K------------------WSLIAGR----------------------------------LP---------------------G-TDNEIKNYWNTH--------------------------------------------------------------
>AT5G16770-AtMYB9
--KGPWTQEEDDKLIDHIQKH-GH-G------SWRALPK----------------------------------------QAG---------------LN-CGK----------------------------------SCRLRWTNYL-----RG-NFTEEEEQTIIN--------------------------LHSLLGN--------------K------------------WSSIAGN----------------------------------LP---------------------G-TDNEIKNYWNTHL-------------------------------------------------------------
>AT2G23290-AtMYB70
--KGPWSPEEDDLLQSLVQKH-GP-R------NWSLISK---------------------------------------SIPG------------------SGK----------------------------------SCRLRWCNQ----------FTAEEDDTIIL--------------------------AHARFGN--------------K------------------WATIARL----------------------------------LN---------------------G-TDNAIKNHWNST--------------------------------------------------------------
>AT4G28110-AtMYB41
--KGPWTAEEDQKLIDYIRFH-GP-G------NWRTLPK----------------------------------------NAG---------------LH-CGK----------------------------------SCRLRWTNYL-----RG-RFSFEEEETIIQ--------------------------LHSVMGN--------------K------------------WSAIAAR----------------------------------LP---------------------G-TDNEIKNHWNTH--------------------------------------------------------------
>AT2G16720-AtMYB7
--KGAWTKEEDERLVSYIKSH-GE-G------CWRSLPR----------------------------------------AAG---------------LL-CGK----------------------------------SCRLRWINYL-----RG-NFTHDEDELIIK--------------------------LHSLLGN--------------K------------------WSLIAAR----------------------------------LP---------------------G-TDNEIKNYWNTH--------------------------------------------------------------
>AT3G24310-AtMYB71
--KGPWTAEEDRLLIDYVQLH-GE-G------RWNSVAR----------------------------------------LAG---------------LK-NGK----------------------------------SCRLRWVNYL-----RG-QITPHEETIILE--------------------------LHAKWGN--------------R------------------WSTIARS----------------------------------LP---------------------G-TDNEIKNYWRTH--------------------------------------------------------------
>AT3G30210-AtMYB121
--KGPWTLEEDKLLAEYVTSH-GE-G------RWSTVAK----------------------------------------CAG---------------LN-SGK----------------------------------SCRLRWVNYL-----RG-QITPQEEGIILE--------------------------LHSLWGN--------------K------------------WSTIARY----------------------------------LP---------------------G-TDNEIKNYWRTH--------------------------------------------------------------
>AT4G05100-AtMYB74
--KGPWTPEEDQKLIDYINIH-GY-G------NWRTLPK----------------------------------------NAG---------------LQ-CGK----------------------------------SCRLRWTNYL-----RG-RFSFEEEETIIQ--------------------------LHSIMGN--------------K------------------WSAIAAR----------------------------------LP---------------------G-TDNEIKNYWNTH--------------------------------------------------------------
>AT1G34670-AtMYB93
--KGPWTPEEDQKLIDYIHKH-GH-G------SWRALPK----------------------------------------LAD---------------LN-CGK----------------------------------SCRLRWTNYL-----RG-KFSAEEEQTILH--------------------------LHSILGN--------------K------------------WSAIATH----------------------------------LQ---------------------G-TDNEIKNFWNTHL-------------------------------------------------------------
>AT4G21440-AtMYB102
--KGPWTSEEDQKLVDYIQKH-GY-G------NWRTLPK----------------------------------------NAG---------------LQ-CGK----------------------------------SCRLRWTNYL-----RG-RFSFEEEETIIQ--------------------------LHSFLGN--------------K------------------WSAIAAR----------------------------------LP---------------------G-TDNEIKNFWNTH--------------------------------------------------------------
>AT3G27785-AtMYB118
--KGQWTPEEDKLLVQLVDLH-GT-K------KWSQIAK---------------------------------------MLQG------------------VGK----------------------------------QCRERWHNHL------D-GWTEEEDIILIK--------------------------AHKEIGN--------------R------------------WAEIARK----------------------------------LP---------------------G-TENTIKNHWN----------------------------------------------------------------
>AT1G17950-AtMYB52
--RGHWRPAEDEKLRELVEQF-GP-H------NWNAIAQ---------------------------------------KLSG------------------SGK----------------------------------SCRLRWFNQ------RN-PFTEEEEERLLA--------------------------SHRIHGN--------------R------------------WSVIARF----------------------------------FP---------------------G-TDNAVKNHWHV---------------------------------------------------------------
>AT4G34990-AtMYB32
--KGAWTKEEDDKLISYIKAH-GE-G------CWRSLPR----------------------------------------SAG---------------LQ-CGK----------------------------------SCRLRWINYL-----RG-NFTLEEDDLIIK--------------------------LHSLLGN--------------K------------------WSLIATR----------------------------------LP---------------------G-TDNEIKNYWNTH--------------------------------------------------------------
>AT3G12720-AtMYB67
--RGLWSPEEDEKLLRYITTH-GH-P------SWSSVPK----------------------------------------LAG---------------LQ-CGK----------------------------------SCRLRWINYL-----RG-SFNEEEEQIIID--------------------------VHRILGN--------------K------------------WAQIAKH----------------------------------LP---------------------G-TDNEVKNFWNS---------------------------------------------------------------
>AT2G31180-AtMYB14
--RGPWTPEEDQILINYIHLY-GH-S------NWRALPK----------------------------------------HAG---------------LL-CGK----------------------------------SCRLRWINYL-----RG-NFTPQEEQTIIN--------------------------LHESLGN--------------R------------------WSAIAAK----------------------------------LP---------------------G-TDNEIKNVWHTHL-------------------------------------------------------------
>AT3G27920-AtMYB0
--KGLWTVEEDNILMDYVLNH-GT-G------QWNRIVR----------------------------------------KTG---------------LK-CGK----------------------------------SCRLRWMNYL-----KG-NFTEQEEDLIIR--------------------------LHKLLGN--------------R------------------WSLIAKR----------------------------------VP---------------------G-TDNQVKNYWNTHL-------------------------------------------------------------
>AT3G46130-AtMYB48
--KGPWTEQEDILLVNFVHLF-GD-R------RWDFIAK----------------------------------------VSG---------------LN-TGK----------------------------------SCRLRWVNYL-----RG-KMTPQEERLVLE--------------------------LHAKWGN--------------R------------------WSKIARK----------------------------------LP---------------------G-TDNEIKNYWRTHM-------------------------------------------------------------
>AT1G74080-AtMYB122
--KGAWTQEEDQKLIAYVQRH-GE-G------GWRTLPD----------------------------------------KAG---------------LK-CGK----------------------------------SCRLRWANYL-----RG-EFSQDEEDSIIN--------------------------LHAIHGN--------------K------------------WSAIARK----------------------------------IP----------------------RTDNEIKNHWNTH--------------------------------------------------------------
>AT1G35515-AtMYB8
--KGAWTKEEDQRLIDYIRNH-GE-G------SWRSLPK----------------------------------------SVG---------------LL-CGK----------------------------------SCRLRWINYL-----RG-NFTDGEEQIIVK--------------------------LHSLFGN--------------K------------------WSLIAGK----------------------------------LP---------------------G-TDNEIKNYWNTH--------------------------------------------------------------
>AT3G01140-AtMYB106
--KGPWTPEEDQKLLAYIEEH-GH-G------SWRSLPE----------------------------------------KAG---------------LQ-CGK----------------------------------SCRLRWTNYL-----RG-KFTVQEEQTIIQ--------------------------LHALLGN--------------R------------------WSAIATH----------------------------------LP----------------------KTDNEIKNYWNTHL-------------------------------------------------------------
>AT3G09230-AtMYB1
--KGPWSKEEDDVLSELVKRL-GA-R------NWSFIAR---------------------------------------SIPG------------------SGK----------------------------------SCRLRWCNQ------RN-SFTEVEDQAIIA--------------------------AHAIHGN--------------K------------------WAVIAKL----------------------------------LP---------------------G-TDNAIKNHWNS---------------------------------------------------------------
>AT3G28470-AtMYB35
--KGLWTEEEDAKILAYVAIH-GV-G------NWSLIPK----------------------------------------KAG---------------LN-CGK----------------------------------SCRLRWTNYL--------SFSTQEEELIIE--------------------------CHRAIGS--------------R------------------WSSIARK----------------------------------LP---------------------G-TDNDVKNHWNT---------------------------------------------------------------
>AT4G13480-AtMYB79
--KGPWTAEEDRLLIEYVRVH-GE-G------RWNSVSK----------------------------------------LAG---------------LK-NGK----------------------------------SCRLRWVNYL-----RG-QITPHEESIILE--------------------------LHAKWGN--------------R------------------WSTIARS----------------------------------LP---------------------G-TDNEIKNYWRTH--------------------------------------------------------------
>AT1G74430-AtMYB95
--KGEWTAEEDRKLVVYINEH-GL-G------EWGSLPK----------------------------------------RAG---------------LQ-CGK----------------------------------SCRLRWLNYL-----RG-KFTPQEEEEIIK--------------------------YHALLGN--------------R------------------WAAIAKQ----------------------------------MP---------------------N-TDNDIKNHWNSC--------------------------------------------------------------
>AT5G26660-AtMYB86
--KGLWSPEEDEKLLNYITRH-GH-G------CWSSVPK----------------------------------------LAG---------------LQ-CGK----------------------------------SCRLRWINYL-----RG-AFSQDEESLIIE--------------------------LHAALGN--------------R------------------WSQIATR----------------------------------LP---------------------G-TDNEIKNFWNS---------------------------------------------------------------
>AT5G65230-AtMYB53
--KGPWLPEEDDKLINYIHKH-GH-S------SWSALPK----------------------------------------LAG---------------LN-CGK----------------------------------SCRLRWTNYL-----RG-KFSAEEEETILN--------------------------LHAVLGN--------------K------------------WSMIASH----------------------------------LP---------------------G-TDNEIKNFWNTHL-------------------------------------------------------------
>AT5G49330-AtMYB111
--RGRWTAEEDEILTKYIQTN-GE-G------SWRSLPK----------------------------------------KAG---------------LL-CGK----------------------------------SCRLRWINYL-----RG-NITSDEEEIIVK--------------------------LHSLLGN--------------R------------------WSLIATH----------------------------------LP---------------------G-TDNEIKNYWNSHL-------------------------------------------------------------
>AT4G33450-AtMYB69
--RGHWRPVEDDNLRQLVEQY-GP-K------NWNFIAQ---------------------------------------HLYG------------------SGK----------------------------------SCRLRWYNQ------KK-PFTEEEEERLLK--------------------------AHRIQGN--------------R------------------WASIARL----------------------------------FP---------------------G-TDNAVKNHFHV---------------------------------------------------------------
>AT5G54230-AtMYB49
--KGPWTPEEDEKLVGYIQTH-GP-G------KWRTLPK----------------------------------------NAG---------------LK-CGK----------------------------------SCRLRWTNYL-----RG-EFSLQEEETIIQ--------------------------LHRLLGN--------------K------------------WSAIAIH----------------------------------LP---------------------G-TDNEIKNYWNTH--------------------------------------------------------------
>AT3G27810-AtMYB21
--KGPWTMEEDLILINYIANH-GD-G------VWNSLAK----------------------------------------SAG---------------LK-TGK----------------------------------SCRLRWLNYL-----RG-NITPEEQLIIME--------------------------LHAKWGN--------------R------------------WSKIAKH----------------------------------LP---------------------G-TDNEIKNFWRT---------------------------------------------------------------
>AT3G47600-AtMYB94
--KGPWTPEEDIILVSYIQEH-GP-G------NWRSVPT----------------------------------------HTG---------------LR-CSK----------------------------------SCRLRWTNYL-----RG-NFTEHEEKMILH--------------------------LQALLGN--------------R------------------WAAIASY----------------------------------LP---------------------E-TDNDIKNYWNTHL-------------------------------------------------------------
>AT2G47460-AtMYB12
--RGRWTAEEDQILSNYIQSN-GE-G------SWRSLPK----------------------------------------NAG---------------LK-CGK----------------------------------SCRLRWINYL-----RG-NITPEEEELVVK--------------------------LHSTLGN--------------R------------------WSLIAGH----------------------------------LP---------------------G-TDNEIKNYWNSHL-------------------------------------------------------------
>AT3G55730-AtMYB109
--KGPWSTEEDAVLTKLVRKL-GP-R------NWSLIAR---------------------------------------GIPG------------------SGK----------------------------------SCRLRWCNQ------RK-PFSDEEDRMIIS--------------------------AHAVHGN--------------K------------------WAVIAKL----------------------------------LT---------------------G-TDNAIKNHWNST--------------------------------------------------------------
>AT5G56110-AtMYB80
--RGQWTPEEDNKLASYIAQH-GT-R------NWRLIPK----------------------------------------NAG---------------LQ-CGK----------------------------------SCRLRWTNYL------G-QFSEAEEHIIVK--------------------------FHSVLGN--------------R------------------WSLIAAQ----------------------------------LP---------------------G-TDNDVKNYWNT---------------------------------------------------------------
>AT5G40350-AtMYB24
--KGPWTMEEDLILINYIANH-GE-G------VWNSLAK----------------------------------------SAG---------------LK-TGK----------------------------------SCRLRWLNYL-----RG-NITPEEQLTIME--------------------------LHAKWGN--------------R------------------WSKIAKH----------------------------------LP---------------------G-TDNEIKNFWRT---------------------------------------------------------------
>AT5G15310-AtMYB16
--KGPWTPEEDQKLLAYIEEH-GH-G------SWRSLPE----------------------------------------KAG---------------LH-CGK----------------------------------SCRLRWTNYL-----RG-KFNLQEEQTIIQ--------------------------LHALLGN--------------R------------------WSAIATH----------------------------------LP----------------------KTDNEIKNYWNTHL-------------------------------------------------------------
>AT3G01530-AtMYB57
--KGPWTMEEDFILFNYILNH-GE-G------LWNSVAK----------------------------------------ASG---------------LK-TGK----------------------------------SCRLRWLNYL-----RG-NITEEEQLLIIQ--------------------------LHAKLGN--------------R------------------WSKIAKH----------------------------------LP---------------------G-TDNEIKNFWRT---------------------------------------------------------------
>AT1G18570-AtMYB51
--KGAWTPEEDQKLLSYLNRH-GE-G------GWRTLPE----------------------------------------KAG---------------LK-CGK----------------------------------SCRLRWANYL-----RG-EFTEDEERSIIS--------------------------LHALHGN--------------K------------------WSAIARG----------------------------------LP---------------------G-TDNEIKNYWNTH--------------------------------------------------------------
>AT1G06180-AtMYB13
--KGPWSAEEDRILINYISLH-GH-P------NWRALPK----------------------------------------LAG---------------LL-CGK----------------------------------SCRLRWINYL-----RG-NFTPHEEDTIIS--------------------------LHQLLGN--------------R------------------WSAIAAK----------------------------------LP---------------------G-TDNEIKNVWHTHL-------------------------------------------------------------
>AT1G69560-AtMYB105
--RGHWRPAEDTKLKELVAVY-GP-Q------NWNLIAE---------------------------------------KLQG------------------SGK----------------------------------SCRLRWFNQ------RR-AFTEEEEERLMQ--------------------------AHRLYGN--------------K------------------WAMIARL----------------------------------FP---------------------G-TDNSVKNHWHV---------------------------------------------------------------
>AT1G63910-AtMYB103
--RGLWSPEEDEKLIRYITTH-GY-G------CWSEVPE----------------------------------------KAG---------------LQ-CGK----------------------------------SCRLRWINYL-----RG-RFSPEEEKLIIS--------------------------LHGVVGN--------------R------------------WAHIASH----------------------------------LP---------------------G-TDNEIKNYWNSW--------------------------------------------------------------
>AT1G79180-AtMYB63
--RGPWSPEEDIKLISFIQKF-GH-E------NWRSLPK----------------------------------------QSG---------------LL-CGK----------------------------------SCRLRWINYL-----RG-NFTSEEEETIIK--------------------------LHHNYGN--------------K------------------WSKIASQ----------------------------------LP---------------------G-TDNEIKNVWHTHL-------------------------------------------------------------
>AT5G35550-AtMYB123
--RGAWTDHEDKILRDYITTH-GE-G------KWSTLPN----------------------------------------QAG---------------LK-CGK----------------------------------SCRLRWKNYL-----RG-NISSDEEELIIR--------------------------LHNLLGN--------------R------------------WSLIAGR----------------------------------LP---------------------G-TDNEIKNHWNSN--------------------------------------------------------------
>AT1G57560-AtMYB50
--KGLWSPEEDEKLLNYITKH-GH-G------CWSSVPK----------------------------------------LAG---------------LE-CGK----------------------------------SCRLRWINYL-----RG-AFSSEEQNLIVE--------------------------LHAVLGN--------------R------------------WSQIAAR----------------------------------LP---------------------G-TDNEIKNLWNS---------------------------------------------------------------
>AT3G28910-AtMYB30
--KGPWTPEEDIILVTYIQEH-GP-G------NWRAVPT----------------------------------------NTG---------------LL-CSK----------------------------------SCRLRWTNYL-----RG-NFTEHEEKMIVH--------------------------LQALLGN--------------R------------------WAAIASY----------------------------------LP---------------------Q-TDNDIKNYWNTHL-------------------------------------------------------------
>AT5G11050-AtMYB64
--KGQWTADEDRKLIKLVMQH-GE-R------KWAVISE---------------------------------------KLEG------------------AGK----------------------------------QCRERWHNHL-----KD-SWSEEEERLLVE--------------------------AHTRIGN--------------K------------------WAEIAKL----------------------------------IQ---------------------G-TENSIKNHWN----------------------------------------------------------------
>AT3G23250-AtMYB15
--RGPWTPEEDQILVSFILNH-GH-S------NWRALPK----------------------------------------QAG---------------LL-CGK----------------------------------SCRLRWMNYL-----RG-NFTKEEEDAIIS--------------------------LHQILGN--------------R------------------WSAIAAK----------------------------------LP---------------------G-TDNEIKNVWHTHL-------------------------------------------------------------
>AT1G66380-AtMYB114
--KGAWTAEEDSLLRQCIGKY-GE-G------KWHQVPL----------------------------------------RAG---------------LN-CRK----------------------------------SCRLRWLNYL-----RG-KFSSDEVDLLLR--------------------------LHKLLGN--------------R------------------WSLIAGR----------------------------------LP---------------------G-TANDVKNYWNTHL-------------------------------------------------------------
>AT3G61250-AtMYB17
--KGPWTPEEDEVLVAHIKKN-GH-G------SWRTLPK----------------------------------------LAG---------------LL-CGK----------------------------------SCRLRWTNYL-----RG-PFTADEEKLVIQ--------------------------LHAILGN--------------R------------------WAAIAAQ----------------------------------LP---------------------G-TDNEIKNLWNTHL-------------------------------------------------------------
>AT2G32460-AtMYB101
--KGPWTTTEDAILTEYVRKH-GE-G------NWNAVQK----------------------------------------NSG---------------LL-CGK----------------------------------SCRLRWANHL-----KG-SFTPDEEKIIID--------------------------LHAKLGN--------------K------------------WARMASQ----------------------------------LP---------------------G-TDNEIKNYWNT---------------------------------------------------------------
>AT1G74650-AtMYB31
--KGPWTPEEDIILVSYIQQH-GP-G------NWRSVPA----------------------------------------NTG---------------LL-CSK----------------------------------SCRLRWTNYL-----RG-NFTQPEEKMIIH--------------------------LQALLGN--------------R------------------WAAIASY----------------------------------LP---------------------Q-TDNDIKNYWNTHL-------------------------------------------------------------
>AT4G18770-AtMYB98
--KGQWTAEEDRVLIQLVEKY-GL-R------KWSHIAQ---------------------------------------VLPG------------------IGK----------------------------------QCRERWHNHL-----KE-TWSEEEDRVLIE--------------------------FHKEIGN--------------K------------------WAEIAKR----------------------------------LP---------------------G-TENSIKNHWN----------------------------------------------------------------
>AT3G53200-AtMYB27
--RGPWLEEEDERLVKVISLL-GE-R------RWDSLAI----------------------------------------VSG---------------LK-SGK----------------------------------SCRLRWMNYL-----RG-PMSQEEERIIFQ--------------------------LHALWGN--------------K------------------WSKIARR----------------------------------LP---------------------G-TDNEIKNYWRTH--------------------------------------------------------------
>AT5G60890-AtMYB34
--KGAWTPEEDQKLIAYLHLH-GE-G------GWRTLPE----------------------------------------KAG---------------LK-CGK----------------------------------SCRLRWANYL-----RG-EFSPEEDDTIIK--------------------------LHALKGN--------------K------------------WAAIATS----------------------------------LA---------------------G-TDNEIKNYWNTN--------------------------------------------------------------
>AT1G08810-AtMYB60
--KGPWTPEEDIILVSYIQEH-GP-G------NWRSVPT----------------------------------------NTG---------------LL-CSK----------------------------------SCRLRWTNYL-----RG-NFTPHEEGMIIH--------------------------LQALLGN--------------K------------------WASIASY----------------------------------LP---------------------Q-TDNDIKNYWNTHL-------------------------------------------------------------
>AT5G07690-AtMYB29
--KGAWTAEEDKKLISYIHEH-GE-G------GWRDIPQ----------------------------------------KAG---------------LK-CGK----------------------------------SCRLRWANYL-----RG-EFSYEEEQIIIM--------------------------LHASRGN--------------K------------------WSVIARH----------------------------------LP----------------------KTDNEIKNYWNTHL-------------------------------------------------------------
>AT5G52600-AtMYB82
--RGLWKPEEDMILKSYVETH-GE-G------NWADISR----------------------------------------RSG---------------LK-GGK----------------------------------SCRLRWKNYL-----RG-SMSPQEQDLIIR--------------------------MHKLLGN--------------R------------------WSLIAGR----------------------------------LP---------------------G-TDNEVKNYWNTHL-------------------------------------------------------------
>AT5G17800-AtMYB56
--RGHWRPTEDAKLKELVAQF-GP-Q------NWNLISN---------------------------------------HLLG------------------SGK----------------------------------SCRLRWFNQR--------AFTEEEEFRLLA--------------------------AHRAYGN--------------K------------------WALISRL----------------------------------FP---------------------G-TDNAVKNHWHV---------------------------------------------------------------
>AT3G62610-AtMYB11
--KGRWTAEEDRTLSDYIQSN-GE-G------SWRSLPK----------------------------------------NAG---------------LK-CGK----------------------------------SCRLRWINYL-----RG-NITPEEEDVIVK--------------------------LHSTLGT--------------R------------------WSTIASN----------------------------------LP---------------------G-TDNEIKNYWNSHL-------------------------------------------------------------
>AT1G48000-AtMYB112
--RGPWTVEEDMKLVSYISLH-GE-G------RWNSLSR----------------------------------------SAG---------------LN-TGK----------------------------------SCRLRWLNYL-----RG-DISLQEQFIILE--------------------------LHSRWGN--------------R------------------WSKIAQH----------------------------------LP---------------------G-TDNEIKNYWRT---------------------------------------------------------------
>AT1G09540-AtMYB61
--KGLWSPEEDEKLLTHITNH-GH-G------CWSSVPK----------------------------------------LAG---------------LQ-CGK----------------------------------SCRLRWINYL-----RG-AFSPEEENLIVE--------------------------LHAVLGN--------------R------------------WSQIASR----------------------------------LP---------------------G-TDNEIKNLWN----------------------------------------------------------------
>AT3G13540-AtMYB5
--RGPWTVEEDEILVSFIKKE-GE-G------RWRSLPK----------------------------------------RAG---------------LL-CGK----------------------------------SCRLRWMNYL------G-GITSDEEDLILR--------------------------LHRLLGN--------------R------------------WSLIAGR----------------------------------IP---------------------G-TDNEIKNYWNTHL-------------------------------------------------------------
>AT5G07700-AtMYB76
--KGAWTTEEDKKLISYIHDH-GE-G------GWRDIPE----------------------------------------KAG---------------LK-CGK----------------------------------SCRLRWTNYL-----RG-EFSYEEEQIIIM--------------------------LHASRGN--------------K------------------WSVIARH----------------------------------LP----------------------KTDNEVKNYWNTHL-------------------------------------------------------------
>AT3G06490-AtMYB108
--RGPWTAEEDFKLMNYIATN-GE-G------RWNSLSR----------------------------------------CAG---------------LQ-TGK----------------------------------SCRLRWLNYL-----RG-NITLEEQLLILE--------------------------LHSRWGN--------------R------------------WSKIAQY----------------------------------LP---------------------G-TDNEIKNYWRT---------------------------------------------------------------
>AT3G13890-AtMYB26
--RGLWSPEEDEKLINYINSY-GH-G------CWSSVPK----------------------------------------HAG------TYTHIHGFCLQ-CGK----------------------------------SCRLRWINYL-----RG-SFSPQEAALIIE--------------------------LHSILGN--------------R------------------WAQIAKH----------------------------------LP---------------------G-TDNEVKNFWN----------------------------------------------------------------
>AT1G68320-AtMYB62
--RGPWTLEEDTLLTNYILHN-GE-G------RWNHVAK----------------------------------------CAG---------------LK-TGK----------------------------------SCRLRWLNYL-----RG-NLTPQEQLLILE--------------------------LHSKWGN--------------R------------------WSKIAQY----------------------------------LP---------------------G-TDNEIKNYWRT---------------------------------------------------------------
>AT1G56650-AtMYB75
--KGAWTTEEDSLLRQCINKY-GE-G------KWHQVPV----------------------------------------RAG---------------LN-CRK----------------------------------SCRLRWLNYL-----RG-KLSSDEVDLLLR--------------------------LHRLLGN--------------R------------------WSLIAGR----------------------------------LP---------------------G-TANDVKNYWNTHL-------------------------------------------------------------
>AT5G40360-AtMYB115
--KGQWTPTEDELLVRMVKSK-GT-K------NWTSIAK---------------------------------------MFQG------------------VGK----------------------------------QCRERWHNHL-----KN-DWSEEEDQILIE--------------------------VHKIVGN--------------K------------------WTEIAKR----------------------------------LP---------------------G-SENIVKNHWN----------------------------------------------------------------
>AT1G18710-AtMYB47
--KGEWTAEEDQKLGAYINEH-GV-C------DWRSLPK----------------------------------------RAG---------------LQ-CGK----------------------------------SCRLRWLNYL-----RG-KFTPQEEEEIIQ--------------------------LHAVLGN--------------R------------------WAAMAKK----------------------------------MQ---------------------N-TDNDIKNHWNSC--------------------------------------------------------------
>AT3G11440-AtMYB65
--KGPWTSTEDGILIDYVKKH-GE-G------NWNAVQK----------------------------------------HTS---------------LA-CGK----------------------------------SCRLRWANHL-----KG-AFSQEEEQLIVE--------------------------MHAKMGN--------------K------------------WAQMAEH----------------------------------LP---------------------G-TDNEIKNYWNT---------------------------------------------------------------
>AT2G26960-AtMYB81
--KGPWTQAEDNLLIAYVDKH-GD-G------NWNAVQN----------------------------------------NSG---------------LS-CGK----------------------------------SCRLRWVNHL-----KG-AFTEKEEKRVIE--------------------------LHALLGN--------------K------------------WARMAEE----------------------------------LP---------------------G-TDNEIKNFWNT---------------------------------------------------------------
>AT2G47190-AtMYB2
--KGPWTEEEDAILVNFVSIH-GD-A------RWNHIAR----------------------------------------SSG---------------LK-TGK----------------------------------SCRLRWLNYL-----RG-NITLEEQFMILK--------------------------LHSLWGN--------------R------------------WSKIAQY----------------------------------LP---------------------G-TDNEIKNYWRT---------------------------------------------------------------
>AT1G16490-AtMYB58
--RGPWSHDEDLKLISFIHKN-GH-E------NWRSLPK----------------------------------------QAG---------------LL-CGK----------------------------------SCRLRWINYL-----RG-NFSAEEEDTIIK--------------------------LHQSFGN--------------K------------------WSKIASK----------------------------------LP---------------------G-TDNEIKNVWHTHL-------------------------------------------------------------
>AT4G17785-AtMYB39
--KGPWLPEEDDKLTAYINEN-GY-G------NWRSLPK----------------------------------------LAG---------------LN-CGK----------------------------------SCRLRWMNYL-----RG-KFSDGEESTIVR--------------------------LHALLGN--------------K------------------WSKIAGH----------------------------------LP---------------------G-TDNEIKNYWNTHM-------------------------------------------------------------
>AT5G62320-AtMYB99
--KGPWTVEEDGKLVDFLRAR-GNCGGGGGGWCWRDVPK----------------------------------------LAG---------------LR-CGK----------------------------------SCRLRWTNYL-----RG-LFTEEEIQLVID--------------------------LHARLGN--------------R------------------WSKIAVE----------------------------------LP---------------------G-TDNDIKNYWNTH--------------------------------------------------------------
>AT4G12350-AtMYB42
--KGPWTAEEDKKLINFILTN-GH-C------CWRALPK----------------------------------------LAG---------------LR-CGK----------------------------------SCRLRWTNYL----------SDAEEQLVID--------------------------LHALLGN--------------R------------------WSKIAAR----------------------------------LP---------------------G-TDNEIKNHWNTH--------------------------------------------------------------
>AT5G58850-AtMYB119
--KGQWTAEEDRKLIRLVRQH-GE-R------KWAMISE---------------------------------------KLEG------------------AGK----------------------------------QCRERWHNHL------D-GWSEEEERVLVE--------------------------SHMRIGN--------------K------------------WAEIAKL----------------------------------IP---------------------G-TENSIKNHWN----------------------------------------------------------------
>AT2G39880-AtMYB25
--KGPWLPEQDEALTRLVKMC-GP-R------NWNLISR---------------------------------------GIPG------------------SGK----------------------------------SCRLRWCNQ------RK-PFSDEEEHMIMS--------------------------AQAVLGN--------------K------------------WSVIAKL----------------------------------LP---------------------G-TDNAIKNHWNSN--------------------------------------------------------------
>AT3G08500-AtMYB83
--KGLWSPDEDEKLIRYMLTN-GQ-G------CWSDIAR----------------------------------------NAG---------------LL-CGK----------------------------------SCRLRWINYL-----RG-SFSPQEEDLIFH--------------------------LHSILGN--------------R------------------WSQIATR----------------------------------LP---------------------G-TDNEIKNFWNST--------------------------------------------------------------
>AT2G25230-AtMYB100
--KVNWTESEDIKLKEIMALG-PK-N------KWTKVAK---------------------------------------KFEG------------------TGK----------------------------------QCRERWYNHT--------AWSEEEDQILIE--------------------------AHKVLGT--------------K------------------WVEIAQQ----------------------------------LP---------------------G-SDNNIKNHWNTT--------------------------------------------------------------
>AT1G56160-AtMYB72
--RGPWSPQEDLTLITFIQKH-GH-Q------NWRSLPK----------------------------------------LAG---------------LL-CGK----------------------------------SCRLRWINYL-----RG-NFSKKEEDAIIH--------------------------YHQTLGN--------------K------------------WSKIASF----------------------------------LP---------------------G-TDNEIKNVWNTHL-------------------------------------------------------------
>AT1G66230-AtMYB20
--KGPWTAEEDRKLINFILTN-GQ-C------CWRAVPK----------------------------------------LSG---------------LL-CGK----------------------------------SCRLRWTNYL------------YEEKMVID--------------------------LHSQLGN--------------R------------------WSKIASH----------------------------------LP---------------------G-TDNEIKNHWNTH--------------------------------------------------------------
>AT1G66390-AtMYB90
--KGAWTAEEDSLLRLCIDKY-GE-G------KWHQVPL----------------------------------------RAG---------------LN-CRK----------------------------------SCRLRWLNYL-----RG-RLSNDEVDLLLR--------------------------LHKLLGN--------------R------------------WSLIAGR----------------------------------LP---------------------G-TANDVKNYWNTHL-------------------------------------------------------------
>AT5G55020-AtMYB54
--KGPWTAAEDEILAAYVREN-GE-G------NWNAVQK----------------------------------------NTG---------------LA-CGK----------------------------------SCRLRWANHL-----KG-SFTGDEERLIIQ--------------------------LHAQLGN--------------K------------------WARMAAQ----------------------------------LP---------------------G-TDNEIKNYWNT---------------------------------------------------------------
>AT3G12820-AtMYB10
--RGPWSDEESERLRSFILKN-GH-Q------NWRSLPK----------------------------------------LAG---------------LM-CGK----------------------------------SCRLRWINYL-----RG-NFTKEEEDTIIH--------------------------LHQAYGN--------------K------------------WSKIASN----------------------------------FP---------------------G-TDNEIKNVWNTHL-------------------------------------------------------------
>AT2G36890-AtMYB38
--RGPWSPEEDAKLKDYIEKQ-GTGG------NWIALPH----------------------------------------KAG---------------LR-CGK----------------------------------SCRLRWLNYL------G-DFTEEEDNIIYS--------------------------LFASIGS--------------R------------------WSVIAAH----------------------------------LQ---------------------G-TDNDIKNYWNT---------------------------------------------------------------
>AT4G22680-AtMYB85
--KGPWTVEEDKKLINFILTN-GH-C------CWRALPK----------------------------------------LAG---------------LR-CGK----------------------------------SCRLRWTNYL----------SHDEEQLVID--------------------------LHANLGN--------------K------------------WSKIASR----------------------------------LP---------------------G-TDNEIKNHWNTH--------------------------------------------------------------
>AT4G26930-AtMYB97
--KGPWTVAEDETLAAYVREY-GE-G------NWNSVQK----------------------------------------KTW---------------LA-CGK----------------------------------SCRLRWANHL-----KG-SFTPEEERLIIQ--------------------------LHSQLGN--------------K------------------WARMAAQ----------------------------------LP---------------------G-TDNEIKNYWNT---------------------------------------------------------------
>AT3G48920-AtMYB45
--KGLWSPEEDEKLRSHVLKY-GH-G------CWSTIPL----------------------------------------QAG---------------LQ-NGK----------------------------------SCRLRWVNYL---------FTKQEETILLS--------------------------LHSMLGN--------------K------------------WSQISKF----------------------------------LP---------------------G-TDNEIKNYWHSN--------------------------------------------------------------
>AT1G25340-AtMYB116
--KGPWTLEEDTLLTNYISHN-GE-G------RWNLLAK----------------------------------------SSG---------------LK-AGK----------------------------------SCRLRWLNYL-----RG-NLTPQEQLLILE--------------------------LHSKWGN--------------R------------------WSKISKY----------------------------------LP---------------------G-TDNDIKNYWRT---------------------------------------------------------------
>AT5G12870-AtMYB46
--KGLWSPEEDSKLMQYMLSN-GQ-G------CWSDVAK----------------------------------------NAG---------------LQ-CGK----------------------------------SCRLRWINYL-----RG-AFSPQEEDLIIR--------------------------FHSILGN--------------R------------------WSQIAAR----------------------------------LP---------------------G-TDNEIKNFWNS---------------------------------------------------------------
>AT5G14340-AtMYB40
--RGPWTIEEDHRLMNFILNN-GI-H------CWRIVPK----------------------------------------LAG---------------LL-CGK----------------------------------SCRLRWINYL-----RG-GFTDAEEDRIME--------------------------LHSQLGN--------------R------------------WSKIASH----------------------------------FS---------------------G-TDNEIKNHWNT---------------------------------------------------------------
>AT5G52260-AtMYB19
--KGLWSPEEDQKLKSFILSR-GH-A------CWTTVPI----------------------------------------LAG---------------LQ-NGK----------------------------------SCRLRWINYL-----RG-SFSEEEEETILT--------------------------LHSSLGN--------------K------------------WSRIAKY----------------------------------LP---------------------G-TDNEIKNYWHSYL-------------------------------------------------------------
>AT5G16600-AtMYB43
--KGPWTIEEDKKLINFILTN-GH-C------CWRALPK----------------------------------------LSG---------------LL-CGK----------------------------------SCRLRWINYL----------SEYEEQKVIN--------------------------LHAQLGN--------------R------------------WSKIASH----------------------------------LP---------------------G-TDNEIKNHWNTH--------------------------------------------------------------
>AT5G39700-AtMYB89
---GHWTLSEDLKLKELVAVF-GP-Q------NWKFIGE---------------------------------------KMEP------------------TSL----------------------------------SCRQRWFNQR--------NFTDEEEEKLLR--------------------------AHILYGN--------------K------------------WSKIAKL----------------------------------FN---------------------R-TDHAVKNHWHSLM-------------------------------------------------------------
>AT5G57620-AtMYB36
--KGPWSPEEDVKLKDYIDKY-GTGG------NWIALPQ----------------------------------------KIG---------------LK-CGK----------------------------------SCRLRWLNYL------G-GFSEEEDRIILS--------------------------LYISIGS--------------R------------------WSIIAAQ----------------------------------LP---------------------G-TDNDIKNYWNT---------------------------------------------------------------
>AT5G23000-AtMYB37
--RGPWSPEEDSKLRDYIEKY-GNGG------NWISFPL----------------------------------------KAG---------------LR-CGK----------------------------------SCRLRWLNYL------G-DFSEEEDRIIFS--------------------------LFAAIGS--------------R------------------WSIIAAH----------------------------------LP---------------------G-TDNDIKNYWNT---------------------------------------------------------------
>AT1G66370-AtMYB113
--KGTWTTEEDILLRQCIDKY-GE-G------KWHRVPL----------------------------------------RTG---------------LN-CRK----------------------------------SCRLRWLNYL------------DEVDLVLR--------------------------LHKLLGN--------------R------------------WSLIAGR----------------------------------LP---------------------G-TANDVKNYWNTHL-------------------------------------------------------------
>AT5G40430-AtMYB22
--KKRWTESEDIKLKEMVALE-PK--------KWTKVAK---------------------------------------HFEG------------------TPK----------------------------------QCRERWHNHT--------TWSEEEDQILIE--------------------------VHKVIGA--------------K------------------WIQISEQ----------------------------------LP---------------------G-SYNNVKNHWNTT--------------------------------------------------------------
>AT5G65790-AtMYB68
--KGPWSPEEDAKLKDYIENS-GTGG------NWIALPQ----------------------------------------KIG---------------LR-CGK----------------------------------SCRLRWLNYL------G-GFSEEEDNIICN--------------------------LYVTIGS--------------R------------------WSIIAAQ----------------------------------LP---------------------G-TDNDIKNYWNT---------------------------------------------------------------
>AT4G25560-AtMYB18
--KGLWSPEEDEKLRSFILSY-GH-S------CWTTVPI----------------------------------------KAG---------------LQ-NGK----------------------------------SCRLRWINYL----------SAEEEETILT--------------------------FHSSLGN--------------K------------------WSQIAKF----------------------------------LP---------------------G-TDNEIKNYWHSHL-------------------------------------------------------------
>AT2G26950-AtMYB104
--KSKWKPEEDRILKDYVIQY-GD-R------TWTHVPK----------------------------------------RTG---------------LPHNPA----------------------------------SCRFRWMNHL-----KG-PFTDEEEKRVLQ--------------------------LHAVLGN--------------K------------------WSQMARE----------------------------------FP---------------------G-TDNEIKNFWN----------------------------------------------------------------
>AT1G14350-AtMYB124
----TWSQEEDVILREQITLH-GT-E------NWAIIAS---------------------------------------KFKD------------------STR----------------------------------QCRRRWYTYL-----RG-GWSPEEDMLLCE--------------------------AQRVFGN--------------R------------------WTEIAKV----------------------------------VS---------------------G-TDNAVKNRFTT---------------------------------------------------------------
>AT4G37780-AtMYB87
--KGPWSTEEDAVLKSYIEKH-GTGN------NWISLPQ----------------------------------------RIG---------------IK-CGK----------------------------------SCRLRWLNYL------G-GFTDEEDYIICS--------------------------LYITIGS--------------R------------------WSIIASQ----------------------------------LP---------------------G-TDNDIKNYWNT---------------------------------------------------------------
>AT3G60460-AtMYB125
--KGPWKAEEDEVLINHVKRY-GP-R------DWSSIRS-----------------------------------------KG---------------LLQTGK----------------------------------SCRLRWVN----------KFSADEERTVIE--------------------------LQSEFGN--------------K------------------WARIATY----------------------------------LP---------------------G-TDNDVKNFW-----------------------------------------------------------------
>AT3G49690-AtMYB84
--KGPWSPEEDAKLKSYIENS-GTGG------NWIALPQ----------------------------------------KIG---------------LK-CGK----------------------------------SCRLRWLNYL------G-GFSEEEENIICS--------------------------LYLTIGS--------------R------------------WSIIAAQ----------------------------------LP---------------------G-TDNDIKNYWNT---------------------------------------------------------------
>AT2G37630-AtMYB91
--RQRWSGEEDALLRAYVRQF-GP-R------EWHLVSE----------------------------------------RMN-------------KPLN-DAK----------------------------------SCLERWKNYL-----KG-SLTEEEQRLVIR--------------------------LQEKHGN--------------K------------------WKKIAAE----------------------------------VP---------------------G-TAKRLGKWWEVF--------------------------------------------------------------
>AT3G29020-AtMYB110
--RGHWRISEDTQLMELVSVY-GP-Q------NWNHIAE---------------------------------------SMQG-----------------RTGK----------------------------------SCRLRWFNQR--------AFSDEEEERLLA--------------------------AHRAFGN--------------K------------------WAMIAKL----------------------------------FN---------------------GRTDNALKNHWHVL--------------------------------------------------------------
>AT1G26780-AtMYB117
--RGHWRPAEDVKLKELVSIY-GP-Q------NWNLIAE---------------------------------------KLQG-----------------RSGK----------------------------------SCRLRWFNQ------RR-AFTEEEEERLMQ--------------------------AHRLYGN--------------K------------------WAMIARL----------------------------------FP---------------------GRTDNSVKNHWHVV--------------------------------------------------------------
>AT5G61420-AtMYB28
--KGAWTTEEDKKLISYIHDH-GE-G------GWRDIPQ----------------------------------------KAG---------------LKRCGK----------------------------------SCRLRWTNYL-----RG-EFSSEEEQIIIM--------------------------LHASRGN--------------K------------------WSVIARH----------------------------------LP---------------------RRTDNEIKNYWNTHL-------------------------------------------------------------
>AT5G06100-AtMYB33
--KGPWSSAEDDILIDYVNKH-GE-G------NWNAVQK----------------------------------------HTS---------------LFRCGK----------------------------------SCRLRWANHL-----KG-AFSQEEEQLIVE--------------------------LHAKMGN--------------R------------------WARMAAH----------------------------------LP---------------------GRTDNEIKNYWNT---------------------------------------------------------------
>AT4G01680-AtMYB55
--KGLWSPEEDEKLLRYITKY-GH--------GWSSVPK----------------------------------------QAG---TFLFIQIHLLFGLQRCGK----------------------------------SCRLRWINYL-----RG-AFSQDEENLIIE--------------------------LHAVLGN--------------R------------------WSQIAAQ----------------------------------LP---------------------GRTDNEIKNLWNS---------------------------------------------------------------
>AT5G49620-AtMYB78
--RGPWTVEEDLELINYIASH-GE-G------RWNSLAR----------------------------------------CAE---------------LKRTGK----------------------------------SCRLRWLNYL-----RG-NITLEEQLLILE--------------------------LHTRWGNSNEFDHKFSSSCEDR------------------WSKIAQY----------------------------------LP---------------------GRTDNEIKNYWRT---------------------------------------------------------------
>AT2G02820-AtMYB88
----TWSPEEDDILRKQISLQ-GT-E------NWAIIAS----------------------------------------KFN----------------DKSTR----------------------------------QCRRRWYTYL-----RG-GWSPEEDTLLCE--------------------------AQRLFGN--------------R------------------WTEIAKV----------------------------------VS---------------------GRTDNAVKNRFTT---------------------------------------------------------------
>AT5G62470-AtMYB96
--KGPWTPEEDIILVSYIQEH-GP-G------NWRSVPT----------------------------------------HTG---------------LRRCSK----------------------------------SCRLRWTNYL-----RG-NFTEHEEKTIVH--------------------------LQALLGN--------------R------------------WAAIASY----------------------------------LP---------------------ERTDNDIKNYWNTHL-------------------------------------------------------------
>AT5G59780-AtMYB59
--KGPWTEQEDILLVNFVHLF-GD-R------RWDFVAK----------------------------------------VSG---------------LNRTGK----------------------------------SCRLRWVNYL-----RG-KMTPQEERLVLE--------------------------LHAKWGN--------------R------------------WSKIARK----------------------------------LP---------------------GRTDNEIKNYWRTHM-------------------------------------------------------------
>Jcr4S00279.10
LKKGPWTSEEDKILISHIQKH-GH-S------NWRALPK----------------------------------------QAG---------------LLRCGK----------------------------------SCRLRWINYLRPDIKRG-NFTLEEEETIIK--------------------------LHATLGN--------------R------------------WSAIAAK----------------------------------LP---------------------GRTDNEIKNVWHTHLKKR----------------------------------------------------------
>Jcr4S00207.50
LKKGPWTPEEDHILINYIQQY-GH-G------NWRALPK----------------------------------------QAG---------------LLRCGK----------------------------------SCRLRWTNYLRPDIKRG-NFTRDEEETIIK--------------------------LHEMLGN--------------R------------------WSAIAAR----------------------------------LP---------------------GRTDNEIKNVWHTHLKKR----------------------------------------------------------
>AIT52251.1
VKKGPWSPAEDLRLITFIQKH-GH-E------NWRALPK----------------------------------------LAG---------------LLRCGK----------------------------------SCRLRWINYLRPDVKRG-NFTKEEEDTIIK--------------------------LHQTLGN--------------K------------------WSKIASH----------------------------------LP---------------------GRTDNEIKNVWNTHLKKK----------------------------------------------------------
>Jcr4S00154.50
LKKGPWTPEEDQILISYIQRY-GH-G------NWRALPR----------------------------------------QAG---------------LLRCGK----------------------------------SCRLRWINYLRPDIKRG-NFTDEEEETIIK--------------------------LRQILGN--------------R------------------WSTIAAK----------------------------------LP---------------------GRTDNEIKNYWHSHLKKR----------------------------------------------------------
>Jcr4S19375.10
IKKGPWTPEEDIILVSYIQEH-GP-G------NWRSVPT----------------------------------------NTG---------------LLRCSK----------------------------------SCRLRWTNYLRPGIKRG-NFTPHEEGMIIH--------------------------LQALLGN--------------K------------------WAAIASY----------------------------------LP---------------------QRTDNDIKNYWNTHLKKK----------------------------------------------------------
>Jcr4S00351.80
VKKGPWTPEEDIMLVSYIQEH-GP-G------NWRAVPA----------------------------------------NTG---------------LPRCSK----------------------------------SCRLRWTNYLRPGIKRG-NFTDQEEKMIIH--------------------------LQALFGN--------------R------------------WAAIASY----------------------------------LP---------------------QRTDNDIKNYWNTHLKKK----------------------------------------------------------
>Jcr4S08933.10
VKKGPWTPEEDIILVSYIQEH-GP-G------NWRSVPT----------------------------------------KTG---------------LLRCSK----------------------------------SCRLRWTNYLRPGIKRG-NFTDHEEKMIIH--------------------------LQALLGN--------------R------------------WAAIASY----------------------------------LP---------------------QRTDNDIKNYWNTHLKKK----------------------------------------------------------
>Jcr4S02662.20
VKKGAWSPEEDRILIQYIQKH-GH-G------SWRSLPK----------------------------------------NAG---------------LLRCGK----------------------------------SCRLRWTNYLRPDIKRG-PFSPEEEDTIIR--------------------------LHGMLGN--------------K------------------WAAIAGQ----------------------------------LP---------------------GRTDNEIKNFWNTHLKKR----------------------------------------------------------
>Jcr4S00075.140
LKKGPWTPEEDEILVEYIKKN-GH-G------SWRSLPK----------------------------------------LAG---------------LLRCGK----------------------------------SCRLRWTNYLRPDIKRG-PFTLEEEKLVIQ--------------------------LHGILGN--------------R------------------WAAIASQ----------------------------------LP---------------------GRTDNEIKNLWNTHLKKR----------------------------------------------------------
>Jcr4S03186.40
LKKGPWTPEEDHKLISYIQLH-GP-G------NWRTLPK----------------------------------------NAG---------------LQRCGK----------------------------------SCRLRWTNYLRPDIKRG-RFSFEEEESIIQ--------------------------LHSIMGN--------------K------------------WSAIAAR----------------------------------LP---------------------GRTDNEIKNYWNTHIRKR----------------------------------------------------------
>Jcr4S00105.180
LKKGPWTPEEDQKLIDYIQKH-GY-G------NWRTLPK----------------------------------------NAG---------------LQRCGK----------------------------------SCRLRWTNYLRPDIKRG-RFSFEEEETIIQ--------------------------LHSILGN--------------K------------------WSAIAAR----------------------------------LP---------------------GRTDNEIKNYWNTHIRKR----------------------------------------------------------
>AIT52304.1
LKKGPWTSEEDQKLIAYIQKH-GH-G------RWRTLPK----------------------------------------NAG---------------LKRCGK----------------------------------SCRLRWTNYLRPDIKRG-KFSVEEEDAIIQ--------------------------LHSVLGN--------------K------------------WSAIASR----------------------------------LP---------------------GRTDNEIKNYWNTHIKKK----------------------------------------------------------
>AIT52298.1
LKKGAWTPEEDQKLLAWIEQN-GH-G------SWQTLPV----------------------------------------KAG---------------LQRCGK----------------------------------SCRLRWTNYLRPDIKRG-KFSLQEEQTIIQ--------------------------LHALLGN--------------K------------------WSAIANY----------------------------------LP---------------------KRTDNEIKNYWNTHLKKR----------------------------------------------------------
>Jcr4S01733.30
LKKGPWTPEEDQKLLAYIDEH-GH-G------SWRALPA----------------------------------------KAG---------------LQRCGK----------------------------------SCRLRWTNYLRPDIKRG-KFSLQEEQTIIQ--------------------------LHALLGN--------------R------------------WSAIATH----------------------------------LP---------------------KRTDNEIKNYWNTHLKKR----------------------------------------------------------
>Jcr4S03659.10
LKKGPWTPEEDKKLIEFIQEN-GH-G------SWRALPK----------------------------------------LAG---------------LNRCGK----------------------------------SCRLRWTNYLRPDIKRG-KFSEEEEQIIIN--------------------------LHAVLGN--------------K------------------WSAIAQN----------------------------------LP---------------------GRTDNEIKNFWNTHLKKK----------------------------------------------------------
>Jcr4S08197.20
LKKGPWTPEEDQKLVKFIQQH-GH-G------SWRALPK----------------------------------------LAG---------------LNRCGK----------------------------------SCRLRWTNYLRPDIKRG-KFSQDEEQTILN--------------------------LHSVLGN--------------K------------------WSAIASH----------------------------------LP---------------------GRTDNEIKNFWNTHLKKK----------------------------------------------------------
>Jcr4S03881.20
LKKGPWTTEEDQKLVDYIQKN-GH-G------SWRALPK----------------------------------------LAG---------------LNRCGK----------------------------------SCRLRWTNYLRPDIKRG-KFSQEEEQTILN--------------------------LHSILGN--------------K------------------WSAIASH----------------------------------LP---------------------GRTDNEIKNFWNTHLKKK----------------------------------------------------------
>Jcr4S04475.40
LKKGAWTADEDHKLIAYIQEH-GE-G------GWRTLPQ----------------------------------------KAG---------------LQRCGK----------------------------------SCRLRWANYLRPDIRRG-KFSTEEEQKIIQ--------------------------LHASLGN--------------R------------------WSAIARH----------------------------------LP---------------------KRTDNGIKNYWNTHLKKR----------------------------------------------------------
>Jcr4S04022.30
LKKGAWSREEDDKLRAYIMKR-GH-C------NWRELPK----------------------------------------FAG---------------LSRCGK----------------------------------SCRLRWVNYLRPGVKHG-NFSEEEENLIIQ--------------------------LHQELGN--------------K------------------WSRIAMK----------------------------------LP---------------------GRTDNEIKNHWHTRLKK-----------------------------------------------------------
>Jcr4S06471.20
LKKGAWSQEEDDKLRAYVQRY-GH-W------NWRELPK----------------------------------------FAG---------------LSRCGK----------------------------------SCRLRWINYLRPGVKHG-NYSKEEEDLIIR--------------------------LHEQFGN--------------K------------------WSKIAAK----------------------------------LP---------------------GRTDNEIKNYWHSHLKRR----------------------------------------------------------
>Jcr4S10881.10
LKKGTWSPEEDRKLMDYISRN-GC-W------NWRQLPK----------------------------------------YAG---------------LLRCGK----------------------------------SCRLRWLNYLRPNIKRG-NFSKEEEDAIIR--------------------------LHDSLGN--------------R------------------WSAIAAQ----------------------------------LP---------------------GRTDNDIKNLWHSILKKR----------------------------------------------------------
>Jcr4S10365.40
LKKGTWSPEEDRKLVAYINRY-GI-W------NWNEMPK----------------------------------------AAG---------------LSRSGK----------------------------------SCRLRWMNYLRPDIKRG-NFSKEEDETILT--------------------------LHEMLGN--------------S------------------WSAIAKK----------------------------------MP-------------------------DQM---WLQ---------------------------------------------------------------
>Jcr4S03325.60
LRKGIWSIEEDEKLVAYIKRF-GI-W------NWNEMPK----------------------------------------AAG---------------LARSGK----------------------------------SCRLRWMNYLRPNIKHG-NFSKEEEDTIFK--------------------------LHKTLGN--------------R------------------WSAIAAE----------------------------------LP---------------------GRTDNGIKNYWNSYLRKR----------------------------------------------------------
>Jcr4S01679.70
VRRGLWTAEEDAKLLAYVSKH-GT-G------NWSALPK----------------------------------------KAG---------------LRRCGK----------------------------------SCRLRWTNYLRPDLKHD-TFTPHEEELIVR--------------------------LHAAIGS--------------R------------------WSIIAQQ----------------------------------LP---------------------GRTDNDIKNYWNTKLRKK----------------------------------------------------------
>Jcr4S07673.20
VKRGLWTAEEDAKILAYVSNH-GI-G------NWTLVPK----------------------------------------KAG---------------LNRCGK----------------------------------SCRLRWTNYLRPDLKHD-NFTPQEEELIIN--------------------------LHKAIGT--------------R------------------WSLIAKQ----------------------------------LP---------------------GRTDNDVKNYWNTKLRKK----------------------------------------------------------
>Jcr4S06996.20
VKRGQWTPEEDNKLSSYIAQH-GT-R------NWRLIPK----------------------------------------NAG---------------LQRCGK----------------------------------SCRLRWTNYLRPDLKHG-QFSDAEEHTIVK--------------------------LHSVFGN--------------R------------------WSLIANQ----------------------------------LP---------------------GRTDNDVKNHWNTKLKKK----------------------------------------------------------
>Jcr4S11436.40
LKRGPWTIEEDQKLMKFILNN-GI-Q------CWRLVPK----------------------------------------LAG---------------LLRCGK----------------------------------SCRLRWMNYLRPDLKRG-ALTESEEDQIIE--------------------------LHSRLGN--------------R------------------WSKIAAH----------------------------------FP---------------------GRTDNEIKNHWNIRIKKK----------------------------------------------------------
>Jcr4S00586.10
LKRGPWTIEEDHKLMNFILNN-GI-H------CWRMVPK----------------------------------------LAG---------------LLRCGK----------------------------------SCRLRWINYLRPDLKRG-GFTEVEENQIIQ--------------------------LHSRLGN--------------R------------------WSKIASH----------------------------------FP---------------------GRTDNEIKNHWNTRIKRR----------------------------------------------------------
>Jcr4S10147.10
LKKGPWTAEEDKKLINFILTN-GQ-C------CWRAVPK----------------------------------------LAG---------------LLRCGK----------------------------------SCRLRWTNYLRPDLKRG-LLSEYEEKMVID--------------------------LHAQLGN--------------R------------------WSKIASH----------------------------------LP---------------------GRTDNEIKNHWNTHIKKK----------------------------------------------------------
>Jcr4U29445.10
VKKGPWTAEEDKKLVNFIFTH-GQ-C------CWRAVPK----------------------------------------LAG---------------LRRCGK----------------------------------SCRLRWTNYLRPDLKRG-LLNEAEENLVIE--------------------------LHALLGN--------------R------------------WSKIASR----------------------------------LP---------------------GRTDNEIKNHWNTHIKKK----------------------------------------------------------
>Jcr4S26948.10
VKKGPWTAEEDKKLINFILTN-GQ-C------CWRAVPK----------------------------------------LAG---------------LRRCGK----------------------------------SCRLRWTNYLRPDLKRG-LLTEAEEQLVID--------------------------LHARLGN--------------R------------------WSKIAAR----------------------------------LP---------------------GRTDNEIKNHWNTHIKKK----------------------------------------------------------
>Jcr4S01417.10
TNKGAWTKEEDDRLIAYIRAH-GE-G------CWRSLPK----------------------------------------AAG---------------LLRCGK----------------------------------SCRLRWINYLRPDLKRG-NFTDEEDELIIK--------------------------LHSLLGN--------------K------------------WSLIAGR----------------------------------LP---------------------GRTDNEIKNYWNTHIRRK----------------------------------------------------------
>AIT52254.1
TNKGAWTKEEDQRLIDYIRVH-GE-G------CWRSLPK----------------------------------------AAG---------------LLRCGK----------------------------------SCRLRWINYLRPDLKRG-NFTEEEDELIIK--------------------------LHSLLGN--------------K------------------WSLIAGR----------------------------------LP---------------------GRTDNEIKNYWNTHIKRK----------------------------------------------------------
>AIT52252.1
TNKGAWTKEEDERLVNYIKAH-GE-G------CWRSLPK----------------------------------------AAG---------------LLRCGK----------------------------------SCRLRWINYLRPDLKRG-NFTEEEDELIIN--------------------------LHSLLGT--------------K------------------WSLIAAR----------------------------------LP---------------------GRTDNEIKNYWNTHIRRK----------------------------------------------------------
>Jcr4S00392.30
TNKGAWTKEEDERLVNYIKAH-GE-G------CWRSLPK----------------------------------------AAG---------------LLRCGK----------------------------------SCRLRWINYLRPDLKRG-NFTEEEDELIIN--------------------------LHSLLGT--------------K------------------WSLIAAR----------------------------------LP---------------------GRTDNEIKNYWNTHIRRK----------------------------------------------------------
>Jcr4S00231.80
TNKGAWSKQEDQKLIDYIRKH-GE-G------CWRTLPQ----------------------------------------AAG---------------LLRCGK----------------------------------SCRLRWINYLRPDLKRG-NFAEDEEDLIIK--------------------------LHALLGN--------------R------------------WSLIAGR----------------------------------LP---------------------GRTDNEVKNYWNSHLRRK----------------------------------------------------------
>AIT52256.1
TNKGAWSKQEDQKLIDYIRKH-GE-G------CWRTLPQ---------------------------------------AAAG---------------LLRCGK----------------------------------SCRLRWINYLRPDLKRG-NFAEDEEDLIIK--------------------------LHALLGN--------------R------------------WSLIAGR----------------------------------LP---------------------GRTDNEVKNYWNSHLRRK----------------------------------------------------------
>Jcr4S01780.10
NNKGAWSKQEDQILIDYIKTH-GE-G------CWRSLPK----------------------------------------AAG---------------LHRCGK----------------------------------SCRLRWINYLRPDIKRG-NFGQDEEDLIIK--------------------------LHALLGN--------------R------------------WSLIAGR----------------------------------LP---------------------GRTDNEVKNYWNSHLRKK----------------------------------------------------------
>Jcr4S00112.30
LKKGRWTAEEDELLTKYILAN-GE-G------SWRSLPK----------------------------------------NAG---------------LLRCGK----------------------------------SCRLRWINYLRADLKRG-NITKEEEEIIVQ--------------------------LRSTFGN--------------R------------------WSLIATH----------------------------------LP---------------------GRTDNEIKNYWNSHLSRK----------------------------------------------------------
>Jcr4S02652.70
LKRGRWTAEEDEKLTKYIEAN-GE-G------SWRSLPK----------------------------------------NAG---------------LLRCGK----------------------------------SCRLRWINYLRADLKRG-NITPQEEEIIFK--------------------------LHASLGN--------------R------------------WSLIASH----------------------------------LP---------------------GRTDNEIKNYWNSHLSRK----------------------------------------------------------
>Jcr4S26005.10
LKRGPWTPEEDELLANYIKKE-GE-G------RWRTLPK----------------------------------------RAG---------------LLRCGK----------------------------------SCRLRWMNYLRPSVKRG-QIAPDEEDLILR--------------------------LHRLLGN--------------R------------------WSLIAGR----------------------------------IP---------------------GRTDNEIKNYWNTHLSKK----------------------------------------------------------
>AIT52281.1
IKRGPWTPEEDELLSNYIKKE-GE-G------RWRTLPK----------------------------------------RAG---------------LLRCGK----------------------------------SCRLRWMNYLRPSVKRG-RIAPDEEDLILR--------------------------LHRLLGN--------------R------------------WSLIAGR----------------------------------IP---------------------GRTDNEIKNYWNTHLSKK----------------------------------------------------------
>Jcr4S03141.10
IKRGPWTPEEDELLSNYIKKE-GE-G------RWRTLPK----------------------------------------RAG---------------LLRCGK----------------------------------SCRLRWMNYLRPSVKRG-RIAPDEEDLILR--------------------------LHRLLGN--------------RVSFFLVHCGAPPPSDMGRWSLIAGR----------------------------------IP---------------------GRTDNEIKNYWNTHLSKK----------------------------------------------------------
>Jcr4S03882.50
LQRGAWTAREDRLLINYIQSN-GE-G------RWRSLPQ----------------------------------------KAG---------------LLRCGK----------------------------------SCRLRWMNYLRPDIKRG-NITSDEDDLIIR--------------------------LHSLLGN--------------R------------------WSLIAGR----------------------------------LP---------------------GRTDNEIKNYWNSHLSKR----------------------------------------------------------
>Jcr4S05126.20
LHRGPWTPREDTLLIKYIQAH-GE-G------NWRSLPK----------------------------------------KAG---------------LLRCGK----------------------------------SCRLRWMNYLRPDIKRG-NITPDEDDLIIR--------------------------MHSLLGN--------------R------------------WSLIAGR----------------------------------LP---------------------GRTDNEIKNYWNTHLSKK----------------------------------------------------------
>Jcr4S00571.10
KNRGAWTVEEDQKLSQYIEVH-GA-K------RWKTIAT----------------------------------------KAG---------------LNRCGK----------------------------------SCRLRWLNYLRPNIKRG-NISDDEEDLILR--------------------------LHKLLGN--------------R------------------WSLIAGR----------------------------------LP---------------------GRTDNEIKNYWNSHLRKK----------------------------------------------------------
>AIT52258.1
KNRGAWTAEEDQKLSEYIEVH-GA-K------RWKTIAT----------------------------------------KAG---------------LNRCGK----------------------------------SCRLRWLNYLRPNIKRG-NISDDEEDLILR--------------------------LHKLLGN--------------R------------------WSLIAGR----------------------------------LP---------------------GRTDNEIKNYWNSHLRKK----------------------------------------------------------
>AIT52260.1
MNKGAWTAEEDQKLAQYIEVH-GA-K------RWKTIAT----------------------------------------KAG---------------LSRCGK----------------------------------SCRLRWLNYLRPNIKRG-NISDEEEDLILR--------------------------LHKLLGN--------------R------------------WALIAGR----------------------------------LP---------------------GRTDNEIKNYWNSHLSKK----------------------------------------------------------
>Jcr4S00199.80
INKGAWTAEEDRKLAEVISIH-GA-K------RWKIIAA----------------------------------------KAG---------------LNRCGK----------------------------------SCRLRWLNYLRPNIKRG-NISDQEEDLILR--------------------------LHKLLGN--------------R------------------WSLIAGR----------------------------------LP---------------------GRTDNEIKNYWNSHLSKK----------------------------------------------------------
>Jcr4S04094.20
AIRGAWTAEEDQKLAQVIEVH-GP-R------RWRSLAA----------------------------------------KAG---------------LHRCGK----------------------------------SCRLRWMNYLRPNIKRG-NISDQEEDLILR--------------------------LHKLLGN--------------R------------------WSLIAGR----------------------------------LP---------------------GRTDNEIKNYWNSHLSKK----------------------------------------------------------
>Jcr4S06435.10
LSRGSWSTEEDHLLREYVRIH------------------------------------------------------------G---------------LKRCGK----------------------------------SCRLRWLNYLRPDIKRG-NITEDEEDLIFR--------------------------LHKLLGN--------------R------------------WSLIAGR----------------------------------LP---------------------GRTDNEIKNYWNSTLKKK----------------------------------------------------------
>Jcr4S08876.20
LNRGSWTAEEDHVLREYVRIH-GE-G------KWAKV---------------------------------------------------------------AKA----------------------------------TGKLRWLNYLRPNIKRG-NITEDEEDLIIR--------------------------LHNLLGN--------------R------------------WSLIAGR----------------------------------LP---------------------GRTDNEIKNYWNSILKKK----------------------------------------------------------
>Jcr4S00208.310
LNKGSWTASEDKLLTDYVAMY-GE-G------KWSNVSK----------------------------------------RTG---------------LKRCGK----------------------------------GCRLRWLNYLRPDIKRG-NISDDEEQLIIR--------------------------LHKLLGN--------------R------------------WSLIAGR----------------------------------LP---------------------GRTDNEIKNYWNSNLAKR----------------------------------------------------------
>AIT52265.1
LNRGAWNAYEDQILINYIKAN-GE-G------RWRSLSK----------------------------------------RAG---------------LKRCGK----------------------------------SCRLRWLNYLRPDIKRG-NISPEEEELIIR--------------------------LHRLLGN--------------R------------------WSLIAGR----------------------------------LP---------------------GRTDNEIKNYWNTNLGKKTQK-------------------------------------------------------
>AIT52266.1
LNRGPWSSQEDNILINYIKAH-GD-G------KWRDLPK----------------------------------------NAG---------------LKRCGK----------------------------------SCRLRWLNYLRPDIKRG-NISVEEEELIIR--------------------------LHSLLGN--------------R------------------WSLIAGR----------------------------------LP---------------------GRTDNEIKNYWNTKLGKR----------------------------------------------------------
>Jcr4S00199.60
LNRGAWTAMEDKILTDYIQIQ-GE-G------KWRNLPK----------------------------------------KAG---------------LNRCGK----------------------------------SCRLRWLNYLRPGIKRG-NITDDEEELIIR--------------------------LHKLLGN--------------R------------------WSLIAGR----------------------------------LP---------------------GRTDNEIKNYWNTTICKK----------------------------------------------------------
>Jcr4S06895.10
LNRGAWTALEDKILTSYIKAH-GE-G------KWRNLPK----------------------------------------RAG---------------LKRCGK----------------------------------SCRLRWLNYLRPDIKRG-NISHDEEELIVR--------------------------LHKLLGN--------------R------------------WSLIAGR----------------------------------LP---------------------GRTDNEIKNYWNTTLGKK----------------------------------------------------------
>AIT52242.1
LRKGLWSPEEDDKLMNYMINN-GQ-G------CWSDVAR----------------------------------------NAG---------------LQRCGK----------------------------------SCRLRWINYLRPDLKRG-AFSPQEEELIIH--------------------------LHSLLGN--------------R------------------WSQIAAR----------------------------------LP---------------------GRTDNEIKNFWNSTIKKR----------------------------------------------------------
>Jcr4S11341.20
LRKGLWSPEEDEKLMKYMLTN-GQ-G------CWSDIAR----------------------------------------NAG---------------LLRCGK----------------------------------SCRLRWINYLRPDLKRG-AFSPQEEELIIH--------------------------LHSILGN--------------R------------------WSQIAAR----------------------------------LP---------------------GRTDNEIKNFWNSTLKKRLK--------------------------------------------------------
>Jcr4S02662.40
HKKGLWSPEEDQRLTNYILKH-GH-G------CWSSVPI----------------------------------------NAG---------------LQRNGK----------------------------------SCRLRWINYLRPGLKRG-MFSLQEEETILT--------------------------LHRLLGN--------------K------------------WSQIAQH----------------------------------LP---------------------GRTDNEIKNYWHSHLKKK----------------------------------------------------------
>Jcr4S00027.250
LRKGLWSPEEDEKLLNYITKH-GH-G------CWSSVPK----------------------------------------LAG---------------LQRCGK----------------------------------SCRLRWINYLRPDLKRG-AFSQQEENLIID--------------------------LHAVLGN--------------R------------------WSQIAAQ----------------------------------LP---------------------GRTDNEIKNLWNSCIKKK----------------------------------------------------------
>Jcr4S03000.70
LRKGLWSPEEDEKLLRHITKY-GH-G------CWSSVPK----------------------------------------QAG---------------LQRCGK----------------------------------SCRLRWINYLRPDLKRG-TFSQQEENLIIE--------------------------LHAVLGN--------------R------------------WSQIAAQ----------------------------------LP---------------------GRTDNEIKNLWNSCLKKK----------------------------------------------------------
>Jcr4S00304.10
LRKGLWSPEEDEKLYNYITRF-GV-G------CWSSVPK----------------------------------------LAG---------------LQRCGK----------------------------------SCRLRWINYLRPDLKRG-MFSQQEEDLIIR--------------------------LHEVLGN--------------R------------------WAQIAAQ----------------------------------LP---------------------GRTDNEIKNFWNSCLKKK----------------------------------------------------------
>Jcr4S26973.20
VKRGLWSPEEDEKLIRYITTH-GY-G------CWSEVPE----------------------------------------KAG---------------LQRCGK----------------------------------SCRLRWINYLRPDIRRG-RFTPEEEKLIIS--------------------------LHGVVGN--------------R------------------WAHIASH----------------------------------LP---------------------GRTDNEIKNYWNSWIKKK----------------------------------------------------------
>Jcr4S05188.50
VKRGLWSPEEDEKLINYISTY-GH-G------CWSSVPKLAGSNSMVYLIDFPFFNSPSSPSPSPPPPPPSPSFGFFFDIAG---------------LQRCGK----------------------------------SCRLRWINYLRPDLKRG-SFSPQEAALIVE--------------------------LHSILGN--------------R------------------WAQIAKH----------------------------------LP---------------------GRTDNEVKNFWNSSIKKR----------------------------------------------------------
>Jcr4S12652.20
VKRGLWSPEEDEKLIKYITTY-GH-G------SWSSVPK----------------------------------------LAG---------------LQRCGK----------------------------------SCRLRWINYLRPDLKRG-SFSANEEQIIID--------------------------VHRILGN--------------R------------------WAQIAKH----------------------------------LP---------------------GRTDNEVKNFWNSCIKKK----------------------------------------------------------
>Jcr4S07410.20
VKRGLWSPEEDEKLIKVITTH-GH-G------SWSSVPK----------------------------------------LAG---------------LQRCGK----------------------------------SCRLRWINYLRPDLKRG-SFTAQEERTIID--------------------------VHRILGN--------------K------------------WAQIAKH----------------------------------LP---------------------GRTDNEVKNFWNSCIKKK----------------------------------------------------------
>Jcr4S04122.10
VRKGAWTPAEDDLLRSCIQIH-GE-G------KWHEVPS----------------------------------------KAG---------------LNRCRK----------------------------------SCRLRWLNYLKPDIKRE-KFTSDEIDLMAR--------------------------LHNLLGN--------------R------------------WSLIAGR----------------------------------LP---------------------GRTENDVKNFWNTHMRKE----------------------------------------------------------
>Jcr4S01345.10
VRKGAWTPAEDGLLRSCIQRH-GE-G------KWHTVPS----------------------------------------RAG---------------LNRCRK----------------------------------SCRLRWLNYLKPDIKRG-KFTLDEIDLMIK--------------------------LHNLLGN--------------R------------------WTLIAGR----------------------------------LP---------------------GRTANDVKNFWNTHMRKK----------------------------------------------------------
>Jcr4S05030.40
VRKGAWTPAEDDLLRSCIQRR-GE-G------QWHKVPS----------------------------------------RAG---------------LNRCRK----------------------------------SCRLRWLNYLKPDIKRG-EFTSDEIDLMIR--------------------------LHNLLGN--------------R------------------WTLIAGR----------------------------------LP---------------------GRTANDVKNFWNTHMRKK----------------------------------------------------------
>AIT52320.1
VRRGAWTPAEDDLLRSCIQRH-GE-G------QWHKVPS----------------------------------------RAG---------------LNRCRK----------------------------------SCRLRWLNCLKPDIKRG-EFTSDEIDLMIR--------------------------LHNLLGN--------------R------------------WSLIAGR----------------------------------LP---------------------GRTPNDVKNFWNTHMRRK----------------------------------------------------------
>Jcr4S02614.10
LRKGAWTPVEDELLRNCIQRH-GE-G------KWHKVPS----------------------------------------RAG---------------LNRCRK----------------------------------SCRLRWLNYLKPDIKRE-KFTSDEIDLMVR--------------------------LHNLLGN--------------R------------------WSLIAGR----------------------------------LP---------------------GRTANDVKNFWNTHMRKK----------------------------------------------------------
>AIT52274.1
LRKGAWTAIEDRFLRSCIQRH-GE-G------QWHKVPS----------------------------------------RAG---------------LNRCSK----------------------------------SCRLRWLTYLNPDIKRG-EFTLDEIDIMFR--------------------------LHNLLGN--------------R------------------WSLIAGR----------------------------------LP---------------------GRTANDVKNFWNTHMRKK----------------------------------------------------------
>AIT52278.1
LRKGAWTPAEDDLLRSCIRIH-GE-G------EWHKVPS----------------------------------------RAG---------------LNRCRK----------------------------------SCRLRWLNYLKPGIKRG-EFTSDEIDLMIR--------------------------LHSLLGN--------------R------------------WSQIAGR----------------------------------LP---------------------GRTANDVKNFWNTHMHKK----------------------------------------------------------
>Jcr4S12352.10
LRKGAWTPAEDDLLRSCIRIH-GE-G------EWHKVPS----------------------------------------RAG---------------LNRCRK----------------------------------SCRLRWLNYLKPDIKRG-EFTSDEIDLMIR--------------------------LHSLLGN--------------R------------------WSLIAGR----------------------------------LP---------------------GRTANDVKNFWNTRMHKK----------------------------------------------------------
>AIT52279.1
----AWTEEEDRLLRICIERY-GE-G------KWHRVPL----------------------------------------LAG---------------LNRCRK----------------------------------SCRLRWLNYVRPNIKRG-NFTQDEIDLMIK--------------------------LHRLLGN--------------R------------------WSLIASR----------------------------------LP---------------------GRTANDVKNYWNCHISKR----------------------------------------------------------
>ADF59040.1
FKKRFWTKEEDRILMEYIRVN-GG-G------RWNRISQ----------------------------------------LTG---------------LRRCGK----------------------------------SCRLRWLNYLSPNVNHA-DFSQEEDDLIIR--------------------------LHNLLGN--------------R------------------WSLIAGR----------------------------------LP---------------------GRTANQVKNHWNCHLRKR----------------------------------------------------------
>Jcr4S00089.120
YKKGLWTVEEDRILLDYIKIH-GK-G------KWNRVAK----------------------------------------LTA---------------LKRCGQ----------------------------------KLQIKMDELS-------------------------------------------------------------------K------------------WSLIAGR----------------------------------VP---------------------GRTDNQVKNYWNTHLSRR----------------------------------------------------------
>Jcr4S12250.20
YKKGLWTEEEDKILMDYVNLH-GK-G------KWNHISK----------------------------------------KTG---------------LKRCGK----------------------------------SCRLRWLNYLSPNVKRG-NFTEEEEDLIIR--------------------------LHNLLGN--------------R------------------WSLIAKR----------------------------------VP---------------------GRTDNQVKNYWNTHLTKK----------------------------------------------------------
>AIT52270.1
VKKGLWKPEEDLILKNYVETH-GE-G------NWATVSE----------------------------------------KSG---------------LMRGGK----------------------------------SCRLRWKNYLRPNIKRG-GMSQEEEDLIIR--------------------------MHKLLGN--------------R------------------WSLIAGR----------------------------------LP---------------------GRTDNEVKNYWNTHLNKR----------------------------------------------------------
>AIT52319.1
VKRGPWSPEEDAALKRYLQTH-GTAG------NWIALPQ----------------------------------------KAG---------------LKRCGK----------------------------------SCRLRWLNYLRPDIKHG-GFTEEEDNIIFS--------------------------LYNQMGS--------------R------------------WSLIASR----------------------------------LP---------------------GRTDNDVKNYWNTKLKKK----------------------------------------------------------
>Jcr4S02306.50
VKKGPWAPEEDAKLKEYIEKH-GTGG------NWISLPQ----------------------------------------KAG---------------LKRCGK----------------------------------SCRLRWLNYLRPNIKHG-DFSDDEDRIICT--------------------------LYANIGS--------------R------------------WSIIAAQ----------------------------------LP---------------------GRTDNDIKNYWNTKLKKK----------------------------------------------------------
>AIT52296.1
VKKGPWSPEEDSKLKDYIEKY-GTGG------NWIALPQ----------------------------------------KAG---------------LKRCGK----------------------------------SCRLRWLNYLRPNIKHG-EFSDEEDRIICT--------------------------LFASIGS--------------R------------------WSIIAAQ----------------------------------LP---------------------GRTDNDIKNYWNTKLKKK----------------------------------------------------------
>AIT52292.1
VKKGPWSPEEDARLKEYIEQN-GTGG------NWIALPS----------------------------------------KIG---------------LKRCGK----------------------------------SCRLRWLNYLRPNIKHG-GFSEEEDNIICS--------------------------LYINIGS--------------R------------------WSIIAAQ----------------------------------LP---------------------GRTDNDIKNYWNTRLKKK----------------------------------------------------------
>AIT52294.1
VKKGPWSPEEDAKLKAYIEEY-GTGG------NWIALPQ----------------------------------------KIG---------------LKRCGK----------------------------------SCRLRWLNYLRPNIKHG-GFSEEEDNIICS--------------------------LYISIGS--------------R------------------WSIIAAQ----------------------------------LP---------------------GRTDNDIKNYWNTRLKKK----------------------------------------------------------
>Jcr4S00791.10
VKKGPWSPEEDARLKEYIEQN-GTGG------NWIALPS----------------------------------------KIG---------------LKRCGK----------------------------------SCRLRWLNYLRPNIKHG-GFSEEEDNIICS--------------------------LYINIGS--------------R------------------WSIIAAQ----------------------------------LP---------------------GRTDNDIKNYWNTRLKKK----------------------------------------------------------
>Jcr4S00646.70
VKKGPWSPEEDAKLKSYIEQH-GTGG------NWIALPQ----------------------------------------KIG---------------LKRCGK----------------------------------SCRLRWLNYLRPNIKHG-GFSEEEDNIICS--------------------------LYISIGS--------------R------------------WSIIAAQ----------------------------------LP---------------------GRTDNDIKNYWNTRLKKK----------------------------------------------------------
>Jcr4S00014.40
LRRGPWTVEEDFKLINYITTH-GE-G------RWNSLAR----------------------------------------CAG---------------LKRTGK----------------------------------SCRLRWLNYLRPDVRRG-NITLEEQLMILE--------------------------LHSRWGN--------------R------------------WSKIAQH----------------------------------LP---------------------GRTDNEIKNYWRTRVQKHAK--------------------------------------------------------
>Jcr4S00680.80
IRKGPWTVEEDAILAEYVNIH-GE-G------RWNAAAR----------------------------------------CAG---------------LKRTGK----------------------------------SCRLRWLNYLRPDVRRG-NITLQEQLLILE--------------------------LHSRWGN--------------R------------------WSKIAQY----------------------------------LP---------------------GRTDNEIKNYWRTRVQKQ----------------------------------------------------------
>Jcr4S02726.20
IRRGPWTVEEDMTLVNYVCSH-GE-G------RWNAAAR----------------------------------------SAG---------------LKRTGK----------------------------------SCRLRWLNYLRPDIRRG-NITLEEQLLILE--------------------------LHSRWGN--------------R------------------WSKIAQH----------------------------------LP---------------------GRTDNEIKNYWTRSVQKQ----------------------------------------------------------
>Jcr4S00820.60
VRKGPWTMEEDLILINYIANH-GE-G------VWNSLAK----------------------------------------AAG---------------LKRTGK----------------------------------SCRLRWLNYLRPDVRRG-NITSEEQLLIME--------------------------LHAKWGN--------------R------------------WSKIAKH----------------------------------LP---------------------GRTDNEIKNYWRTRIQKH----------------------------------------------------------
>Jcr4S01963.20
LRRGPWTLEEDSLLVHYIACH-GE-G------RWNLLAK----------------------------------------RAG---------------LRRTGK----------------------------------SCRLRWLNYLKPDVKRG-NLTPQEQLLILD--------------------------LHSRWGN--------------R------------------WSKIAQH----------------------------------LP---------------------GRTDNEIKNYWRTRVQKQ----------------------------------------------------------
>Jcr4S00398.90
LRRGPWTLEEDTLLTHYIARH-GE-G------RWNMLAK----------------------------------------YAG---------------LKRTGK----------------------------------SCRLRWLNYLKPDIKRG-NLTPQEQLLILE--------------------------LHSKWGN--------------R------------------WSKIAQH----------------------------------LP---------------------GRTDNEIKNYWRTRVQRQAR--------------------------------------------------------
>Jcr4S06209.20
IRKGPWTEQEDILLINFVHLF-GD-R------RWDFIAK----------------------------------------VSG---------------LNRTGK----------------------------------SCRLRWVNYLHPGLKRG-KMTPQEERLVLE--------------------------LHAKWGN--------------R------------------WSKIARK----------------------------------LP---------------------GRTDNEIKNYWRTHMRKK----------------------------------------------------------
>Jcr4S00360.130
LRKGPWLEEEDEQLVTFVTLF-GE-R------KWDFIAT----------------------------------------ASG---------------LKRSGK----------------------------------SCRLRWLNYLRPNLKRG-HISAEEEQIIIQ--------------------------LHELWGN--------------K------------------WAKIARK----------------------------------LP---------------------GRTDNEIKNYWRTHLRKK----------------------------------------------------------
>Jcr4S00845.120
IRKGPWKAEEDEVLINHVKKY-GP-R------DWSSIRS----------------------------------------KGL---------------LQRTGK----------------------------------SCRLRWVNKLRPNLKNGCKFSGEEERVVIE--------------------------LQAQFGN--------------K------------------WAKIATY----------------------------------LP---------------------GRTDNDVKNFWSSRQKRLAR--------------------------------------------------------
>Jcr4S05691.60
WRKGPWTAEEDRLLMEYVRLH-GE-G------RWNSVAR----------------------------------------LAG---------------LKRNGK----------------------------------SCRLRWVNYLRPDLKRG-QITPHEESIILE--------------------------LHARWGN--------------R------------------WSTIARS----------------------------------LP---------------------GRTDNEIKNYWRTHFKKKAK--------------------------------------------------------
>AIT52230.1
WRKGPWTPEEDKLLAEYVKLH-GE-G------RWSSVSR----------------------------------------CSG---------------LNRSGK----------------------------------SCRLRWVNYLRPGLKRG-QITPQEEGIIIE--------------------------LHALWGN--------------K------------------WSTIARY----------------------------------LP---------------------GRTDNEIKNYWRTHFKKK----------------------------------------------------------
>Jcr4S04651.20
LKKGPWTASEDAILIEYVKRH-GE-G------NWNSVQK----------------------------------------NSG---------------LMRCGK----------------------------------SCRLRWANHLRPNLKKG-SFTPEEERIIIE--------------------------LHAKLGN--------------K------------------WARMASQ----------------------------------LP---------------------GRTDNEIKNFWNTRMKRR----------------------------------------------------------
>Jcr4S00077.70
LKKGPWTSAEDAILIEYVKKH-GE-G------NWNAVQK----------------------------------------HSG---------------LSRCGK----------------------------------SCRLRWANHLRPNLKKG-AFTQEEEQLIIE--------------------------LHAKMGN--------------K------------------WARMAAH----------------------------------IPEFKSRLVPMETFISFMYTSCLGRTDNEIKNYWNTRIKRR----------------------------------------------------------
>AIT52226.1
LKKGPWTAEEDAILVDYVRKH-GE-G------NWNAVQR----------------------------------------HSG---------------LSRCGK----------------------------------SCRLRWANHLRPNLKKG-AFSPEEERLIVE--------------------------LHAKFGN--------------K------------------WARMASL----------------------------------LP---------------------GRTDNEIKNYWNTRVKRHQ---------------------------------------------------------
>Jcr4S03147.30
LKKGPWTAAEDAILVDYVTKH-GE-G------NWNAVQK----------------------------------------HSG---------------LSRCGK----------------------------------SCRLRWANHLRPDLKKG-AFTPEEERRIIE--------------------------LHAKMGN--------------K------------------WARMAAETVLKWNSEKWNSFDVISQLERKEAFCVLSSTFFELP---------------------GRTDNEIKNYWNTRIKR-----------------------------------------------------------
>Jcr4S04925.40
RIKGPWSPEEDEALQRLGPKTMGP-R------NWSLISK---------------------------------------SIPG-----------------RSGK----------------------------------SCRLRWCNQLSPEVEHR-PFTADEDDTIIR--------------------------AHARFGN--------------K------------------WATIARL----------------------------------LN---------------------GRTDNAIKNHWNSTLKRK----------------------------------------------------------
>AIT52201.1
RIKGPWSPEEDDALQKLVQKH-GP-R------NWSLISK---------------------------------------SIPG-----------------RSGK----------------------------------SCRLRWCNQLSPQVEHR-AFTPEEDETIIR--------------------------AHARFGN--------------K------------------WATIARL----------------------------------LN---------------------GRTDNAIKNHWNSTLKRK----------------------------------------------------------
>Jcr4S01062.70
RVKGPWSPEEDQLLQKFVQRH-GA-R------NWSLISK---------------------------------------SIPG-----------------RSGK----------------------------------SCRLRWCNQLSPEVEHR-PFTPEEDEIIIN--------------------------AHAKQGN--------------K------------------WATIARL----------------------------------LN---------------------GRTDNAIKNHWNSTLKRK----------------------------------------------------------
>Jcr4S00148.10
RIKGSWSPQEDANLIKLVEQH-GP-R------NWSLIST---------------------------------------GIPG-----------------RSGK----------------------------------SCRLRWCNQLSPEVQHR-PFSPAEDAIIVQ--------------------------AHAIHGN--------------K------------------WATIARL----------------------------------LP---------------------GRTDNAIKNHWNSTLRRK----------------------------------------------------------
>Jcr4S00079.60
RIKGPWSAEEDRILTRLVERH-GP-R------NWSLISR---------------------------------------YIKG-----------------RSGK----------------------------------SCRLRWCNQLSPNVEHR-PFSPAEDETILA--------------------------AHATYGN--------------R------------------WATIARL----------------------------------LP---------------------GRTDNAVKNHWNSTLKRR----------------------------------------------------------
>AIT52208.1
RVKGPWSPEEDSVLNELVGKF-GA-R------NWSLIAR---------------------------------------GIPG-----------------RSGK----------------------------------SCRLRWCNQLDPCLKRK-PFTDEEDRIIIS--------------------------AHAIHGN--------------K------------------WAAIARL----------------------------------LP---------------------GRTDNAIKNHWNSTLRRR----------------------------------------------------------
>Jcr4S03701.20
RVKGPWSPEEDAILSRLVSKF-GA-R------NWSLIAR---------------------------------------GISG-----------------RSGK----------------------------------SCRLRWCNQLDPAVKRK-PFTDEEDRIIAA--------------------------AHAVHGN--------------K------------------WAVIARL----------------------------------LP---------------------GRTDNAIKNHWNSTLRRR----------------------------------------------------------
>Jcr4S03589.10
IIKGQWTPQEDRLLVQLVKQF-GI-K------KWSHIAK---------------------------------------LLDG-----------------RVGK----------------------------------QCRERWHNHLRPDIKKD-AWSEEEDGILIE--------------------------AHKQIGN--------------R------------------WAEIAKR----------------------------------LP---------------------GRTENTIKNHWNATKRRQ----------------------------------------------------------
>Jcr4S00700.100
VVKGQWTIEEDRLLTQLVEKN-GL-R------KWSHIAQ---------------------------------------MLPG-----------------RIGK----------------------------------QCRERWHNHLRPDIKKD-VWSEEEDKVLIQ--------------------------VHAEIGN--------------K------------------WAEIAKR----------------------------------LP---------------------GRTENSIKNHWNATKRK-----------------------------------------------------------
>AIT52220.1
LIKGQWTEEEDRKLIRLVEQF-GV-K------KWALIAA---------------------------------------ELDG-----------------RAGK----------------------------------QCRERWHNHLRPNIKKE-SWSEEEERILVE--------------------------AHSKVGN--------------R------------------WAEIAKL----------------------------------IP---------------------GRTENSIKNHWNATIRKKD---------------------------------------------------------
>Jcr4S01332.10
LVKGPWTQEEDDKITELVAKY-GP-T------KWSVIAK---------------------------------------SLPG-----------------RIGK----------------------------------QCRERWHNHLNPDIKKD-AWTLEEELALMN--------------------------AHRIHGN--------------K------------------WAEIAKV----------------------------------LP---------------------GRTDNSIKNHWNSSLKKK----------------------------------------------------------
>Jcr4S10210.20
LVKGPWKKEEDDLIRELVGKQ-GN-K------KWSEIAK---------------------------------------QLPG-----------------RIGK----------------------------------QCRERWHNHLNPEIKRT-AWTKEEELTLIK--------------------------AHAVYGN--------------K------------------WAEIAKF----------------------------------LH---------------------GRTENSIKNHWNCSVRKK----------------------------------------------------------
>Jcr4S00150.230
VVKGAWTKEEDDCIIESVRKY-GP-K------KWSVIAK---------------------------------------FLPG-----------------RLGR----------------------------------QCRERWYNHLDPAIRRT-SWTEEEELTLIH--------------------------YHETYGN--------------K------------------WTEIAKF----------------------------------LR---------------------GRTDNAIKNHWNCIMKKK----------------------------------------------------------
>Jcr4S11652.10
LVKGPWSKEEDEIIIELVNKY-GP-K------KWSTIAQ---------------------------------------HLPG-----------------RIGK----------------------------------QCRERWHNHLNPSINKE-AWTQQEELALIR--------------------------AHQIYGN--------------R------------------WAELTKF----------------------------------LP---------------------GRTDNAIKNHWNSSVKKKL---------------------------------------------------------
>Jcr4S01788.30
RHIVTWTQQEDDILRQQISLH-GT-E------NWAIIAS----------------------------------------KFK----------------DKTTR----------------------------------QCRRRWYTYLNSDFKKG-GWSPEEDMLLCECFYKQILSFPPFLIVVWCVLFLYLLGAQKIFGN--------------R------------------WTEIAKV----------------------------------VS---------------------GRTDNAVKNRFSTLCKKRAK--------------------------------------------------------
>Jcr4S09974.10
ILKREWTKEEDAQLRVAVEIY-GE-N------DWQSVAS---------------------------------------TLAGRTGPQCSNRWRKSLRPNKMGRWTLNESKRLEVAVMLFGPKNWKNIARFVPGRADVQCRERWSNCIDPSLNMD-KWTEEEDIRLKT--------------------------AIEEHGY--------------C------------------WAKVARH----------------------------------LP---------------------SRTDSQCRRRWKALFPDEVPLLQAARRTQKAATISNFVDREAERPALGPHDFLPLPIIESISKPENIDQSKKRKRK
>Jcr4S02193.30
CHRGHWRPAEDDKLRQLVDQF-GP-Q------NWNFIAE---------------------------------------HLQG-----------------RSGK----------------------------------SCRLRWYNQLDPNINKK-PFTEEEEEKLLK--------------------------AHQIQGN--------------R------------------WASIARL----------------------------------FP---------------------GRTDNAVKNHFHVVMARR----------------------------------------------------------
>Jcr4S05714.10
CARGHWRPAEDAKLKELVAQY-GP-Q------NWNLIAE---------------------------------------NLEG-----------------RSGK----------------------------------SCRLRWFNQLDPRINRR-AFTEEEEERLLA--------------------------AHRLYGN--------------K------------------WAMIARL----------------------------------FP---------------------GRTDNAVKNHWHVIMARK----------------------------------------------------------
>Jcr4S06532.10
CPRGHWRPAEDEKLRQLVEQY-GA-Q------NWNSIAE---------------------------------------KLQG-----------------RSGK----------------------------------SCRLRWFNQLDPRINRR-PFSEEEEERLLA--------------------------AHRIHGN--------------K------------------WALIARL----------------------------------FP---------------------GRTDNAVKNHWHVIMARK----------------------------------------------------------
>Jcr4S02624.40
-SRGHWRPAEDEKLKELVERY-GP-H------NWNAIAE---------------------------------------KLQG-----------------RSGK----------------------------------SCRLRWFNQLDPRINRS-PFTEEEEERLLA--------------------------SHRVHGN--------------R------------------WAVIARL----------------------------------FP---------------------GRTDNAVKNHWHVIMARK----------------------------------------------------------
>Jcr4S01852.10
CARGHWRPAEDTKLKELVALY-GP-Q------NWNLIAE---------------------------------------KLEG-----------------RSGK----------------------------------SCRLRWFNQLDPRINRR-AFTEEEEERLMQ--------------------------AHRLYGN--------------K------------------WAMIARL----------------------------------FP---------------------GRTDNAVKNHWHVIMARK----------------------------------------------------------
