# Supplementary material for: Genome-wide identification of the Jatropha curcas MYB family and functional analysis of the abiotic stress responsive gene JcMYB2
Source: BMC Genomics. 2016 Mar 22;17:251. doi: 10.1186/s12864-016-2576-7 (PMC4804483; doi:10.1186/s12864-016-2576-7)
Supplement: Additional file 4: — The sequence of the RACE PCR. (XLSX 9 kb) [file 12864_2016_2576_MOESM4_ESM.xlsx]

## Sheet: Sheet1
Primers	sequence of 5'RACE PCR	sequence of 3'RACE PCR
JcMYB-5’GSP1	GCAAAGGCAGTTAAAGAAAGGAAAATGAAGGCAGAGAAGGATCAGTTCAAGAAACGGTTTTGGACAAAAGAGGAAGATAGGATTTTAATGGAGTATATTAGAGTAAATGGAGGAGGAAGATGGAACCGCATTTCTCAATTAACAGGTTGCAAAGGCAGTTAAAGAAAGGAAATGAGAAGGTGTGGAAAGAGCTGCAGATTAAGATGGCTGAACTATCTAAGCCCTAATGTCAACCATGCTGATTTCTCTCAAGAGGAAGATGATCTTATTATTAGACTCCATAACCTCCTCGGAAATAGGTGGTCTCTGATAGCCGGAAGACTGCCCGGAAGGACGGCTAACCAAGTAAAGAACCA
JcMYB-5’GSP2	GCAAAGGCAGTTAAAGAAAGGAAAATGAAGGCAGAGAAGGATCAGTTCAAGAAACGGTTTTGGACAAAAGAGGAAGATAGGATTTTAATGGAGTATATTAGAGTAAATGGAGGAGGAAGATGGAACCGCATTTCTCAATTAACAGGTTTGAGAAGGTGTGGAAAGAGCTGCAGATTAAGATGGCTGAACTATCTAAGCCCTAATGTCAACCATGCTGATTTCTCTCAAGAGGAAGATGATCTTATTATTAGACTCCATAACCTCCTCGGAAATAGGTGGTCTCTGATAGCCGGAAGACTGCCCGGAAGGACGGCTAACCAAGTA
JcMYB-5’GSP3	GCAAAGGCAGTTAAAGAAAGGAAAATGAAGGCAGAGAAGGATCAGTTCAAGAAACGGTTTTGGACAAAAGAGGAAGATAGGATTTTAATGGAGTATATTAGAGTAAATGGAGGAGGAAGATGGAACCGCATTTCTCAATTAACAGGTTTGAGAAGGTGTGGAAAGAGCTGCAGATTAAGATGGCTGAACTATCTAAGCCCTAATGTCAACCATGCTGATTTCTCTCAAGAGGAAGATGATCTTATTATTAGACTCCATAACCTCCTCGGAAATAGGTGGTCTCTGATAGCCGGAAGACTGCC
JcMYB-3’GSP1		GAGGAGGAAGATGGAACCGCATTTCTCAATTAACAGGTTTGAGAAGGTGTGGAAAGAGCTGCAGATTAAGATGGCTGAACTATCTAAGCCCTAATGTCAACCATGCTGATTTCTCTCAAGAGGAAGATGATCTTATTATTAGACTCCATAACCTCCTCGGAAATAGGTGGTCTCTGATAGCCGGAAGACTGCCCGGAAGGACGGCTAACCAAGTAAAGAACCATTGGAATTGTCATTTGCGCAAAAGACTTGGCTTAAAAAAGCAAGCAAGAAAACCAGTCATTAGGTCATCATCCAAAACTGAAATTCAAGAAATTAATAACTCCGGTCAGTTTCTACAAGATGGCAAGGCTATAATAAATAATGAAGACCCTTTTGGTGTCGGTACTGATTCTTCCA…
JcMYB-3’GSP2		ACCATTGGAATTGTCATTTGCGCAAAAGACTTGGCTTAAAAAAGCAAGCAAGAAAACCAGTCATTAGGTCATCATCCAAAACTGAAATTCAAGAAATTAATAACTCCGGTCAGTTTCTACAAGATGGCAAGGCTATAATAAATAATGAAGACCCTTTTGGTGTCGGTACTGATTCTTCCAATGGAGGAGAAGCACAGCTTCAAGTTGATGATTTATCATTATTTTATAATGATGATGATTTTTTCAATTTGAATAGCCAGATTTAGTGGATTTTTTCAATTAATTTCAAACCCTGGTAGTCTTTAAATAAATAATAATTAAACAAAAAAAAAAAAAAAAAAAAAA
JcMYB-3’GSP3		GTAAAGAACCATTGGAATTGTCATTTGCGCAAAAGACTTGGCTTAAAAAAGCAAGCAAGAAAACCAGTCATTAGGTCATCATCCAAAACTGAAATTCAAGAAATTAATAACTCCGGTCAGTTTCTACAAGATGGCAAGGCTATAATAAATAATGAAGACCCTTTTGGTGTCGGTACTGATTCTTCCAATGGAGGAGAAGCACAGCTTCAAGTTGATGATTTATCATTATTTTATAATGATGATGATTTTTTCAATTTGAATAGCCAGATTTAGTGGATTTTTTCAATTAATTTCAAACCCTGGTAGTCTTTAAATAAATAATAATTAAACAAAAAAAAAAAAAAAAAAAAAA
