# Supplementary material for: Genome-wide identification of the Jatropha curcas MYB family and functional analysis of the abiotic stress responsive gene JcMYB2
Source: BMC Genomics. 2016 Mar 22;17:251. doi: 10.1186/s12864-016-2576-7 (PMC4804483; doi:10.1186/s12864-016-2576-7)
Supplement: Additional file 5: — The composition of MYB proteins in plants. (XLSX 10 kb) [file 12864_2016_2576_MOESM5_ESM.xlsx]

## Sheet: Sheet1
species	No. of R2R3-MYB	No. of R1R2R3-MYB	No. of 4R-MYB
Chlorella sp. NC64A	8	1	-
Physcomitrella patens subsp. patens	56	4	1
Selaginella moellendorffii	23	-	1
Amborella trichopoda	57	3	-
Picea abies	174	2	2
Arabidopsis thaliana	126	5	1
Populus trichocarpa	192	5	-
Malus domestica	222	5	2
Vitis vinifera	123	5	-
Jatropha curcas	123	4	1
Oryza sativa subsp. japonica	109	4	1
- means no data
