# Supplementary material for: Genome-wide identification of the Jatropha curcas MYB family and functional analysis of the abiotic stress responsive gene JcMYB2
Source: BMC Genomics. 2016 Mar 22;17:251. doi: 10.1186/s12864-016-2576-7 (PMC4804483; doi:10.1186/s12864-016-2576-7)
Supplement: Additional file 6: — Primers used in this study. (XLSX 9 kb) [file 12864_2016_2576_MOESM6_ESM.xlsx]

## Sheet: Sheet1
Usage	Name of primers	Sequence of primers (from 5′ to 3′)
The primes used in 5′ RACE	JcMYB-5’GSP1	TGGTTCTTTACTTGGTTAGCCG
	JcMYB-5’GSP2	TACTTGGTTAGCCGTCCTTCCG
	JcMYB-5’GSP3	GGCAGTCTTCCGGCTATCAGAGAC
	AAP	GGCCACGCGTCGACTAGTACGGG
	AUAP	GGCCACGCGTCGACTAGTAC
The primes used in 3′ RACE	JcMYB-3’GSP1	GAGGAGGAAGATGGAACCG
	JcMYB-3’GSP2	ACCATTGGAATTGTCATTTG
	JcMYB-3’GSP3	GTAAAGAACCATTGGAATT
Clone for JcMYB2 full length cDNA	P3	GCAAAGGCAGTTAAAGAAAGGA
	P4	TGGAAGAATCAGTACCGACACC
Primers used in Tail-PCR	GSP1	TCCATCTTCCTCCTCCATTTACTC
	GSP2	TGTCCAAAACCGTTTCTTGAACTG
	GSP3	TTTCTTGAACTGATCCTTCTCTGC
	AD1	NGTCGASWGANAWGAA
	AD2	TGWGNAGSANCASAGA
	AD3	AGWGNANCAWAGG
	AD4	STTGNTASTNCTNTGC
	AD5	NTCGASTWTSGWGTT
	AD6	WGTGNAGWANCANAGA
Primers for the whole promoter	Pro-up	AATGCATGGATGTGATGTGGCGTG
	ORF-down	ATTTCCGAGGAGGTTATGGAGTCT
Yeast one hybrid	Y1-BamHI	CGGGATCCCGAGTACCCATACGACGTACCAGA
	Y2-SalI	GCGTCGACTGAAATTAATTGAAAAAATCCA
Realtime PCR	Actin-Up	CCACTAAGCCCTAAAGCCAAC
	Actin-Down	CACCATCACCAGAATCCAGCAC
	Q1	GACGGCTAACCAAGTAAAGAACCATT
	Q2	GCCTTGCCATCTTGTAGAAACTGACC
Subcellular Localization of JcMYB2	G1-NcoI	CCATGGccATGGAGTACCCATACGACGTAC
	G2-SpeI	GACTAGTCCTAAATCTGGCTATTCAAATTG
Over-expression in Arabidopsis	P1-XbaI	TCTAGAATGGAGTACCCATACGACGTAC
	P1-BamHI	GGATCCTCACCTAAATCTGGCTATTCAAATTG
